# Supplementary material for: Highly tunable band structure in ferroelectric R-stacked bilayer WSe2
Source: Nat Commun. 2026 Feb 6;17:2457. doi: 10.1038/s41467-026-68854-x (PMC12992584; doi:10.1038/s41467-026-68854-x)
Supplement: Supplementary file 3 — Source Data [file 41467_2026_68854_MOESM3_ESM.xlsx]

## Sheet: fig.1c
ML X	ML Y	BL X	BL Y
1.64022	-0.00459	1.62008	0.01859
1.64049	-0.00712	1.62035	0.01781
1.64077	-0.00881	1.62062	0.01926
1.64105	-0.00963	1.62089	0.0217
1.64133	-0.00961	1.62116	0.02348
1.64161	-0.00803	1.62144	0.0243
1.64189	-0.00601	1.62171	0.02332
1.64216	-0.00402	1.62198	0.02142
1.64244	-0.00315	1.62225	0.02039
1.64272	-0.00356	1.62253	0.02011
1.643	-0.00414	1.6228	0.02171
1.64328	-0.00479	1.62307	0.02102
1.64356	-0.00504	1.62335	0.01963
1.64384	-0.00537	1.62362	0.01842
1.64412	-0.00589	1.62389	0.01752
1.6444	-0.00605	1.62416	0.01749
1.64468	-0.0061	1.62444	0.01756
1.64496	-0.00605	1.62471	0.01825
1.64524	-0.00605	1.62498	0.01888
1.64552	-0.00647	1.62526	0.01829
1.6458	-0.00698	1.62553	0.01802
1.64608	-0.00766	1.62581	0.01839
1.64636	-0.0078	1.62608	0.01856
1.64664	-0.00701	1.62635	0.01894
1.64692	-0.00594	1.62663	0.01897
1.6472	-0.005	1.6269	0.01942
1.64748	-0.00511	1.62718	0.01924
1.64776	-0.00563	1.62745	0.01859
1.64804	-0.00595	1.62773	0.01772
1.64832	-0.00634	1.628	0.01746
1.6486	-0.00629	1.62827	0.0172
1.64888	-0.00652	1.62855	0.0174
1.64917	-0.00603	1.62882	0.01831
1.64945	-0.00549	1.6291	0.01931
1.64973	-0.0052	1.62937	0.01981
1.65001	-0.00482	1.62965	0.01877
1.65029	-0.00477	1.62993	0.01785
1.65057	-0.00524	1.6302	0.01791
1.65086	-0.00617	1.63048	0.01703
1.65114	-0.00757	1.63075	0.01711
1.65142	-0.00784	1.63103	0.01715
1.6517	-0.0079	1.6313	0.01836
1.65198	-0.0075	1.63158	0.01885
1.65227	-0.0069	1.63185	0.01798
1.65255	-0.00628	1.63213	0.01758
1.65283	-0.0054	1.63241	0.01667
1.65311	-0.00495	1.63268	0.01648
1.6534	-0.00507	1.63296	0.01707
1.65368	-0.00502	1.63324	0.01758
1.65396	-0.00546	1.63351	0.01844
1.65424	-0.00596	1.63379	0.01799
1.65453	-0.00666	1.63407	0.01727
1.65481	-0.00702	1.63434	0.01659
1.65509	-0.00695	1.63462	0.0152
1.65538	-0.00713	1.6349	0.01522
1.65566	-0.00701	1.63517	0.01449
1.65595	-0.00621	1.63545	0.01551
1.65623	-0.00568	1.63573	0.01595
1.65651	-0.00555	1.63601	0.01677
1.6568	-0.00606	1.63628	0.01757
1.65708	-0.00634	1.63656	0.01813
1.65736	-0.00675	1.63684	0.0176
1.65765	-0.00725	1.63712	0.01623
1.65793	-0.00747	1.63739	0.0141
1.65822	-0.00761	1.63767	0.01342
1.6585	-0.00779	1.63795	0.01233
1.65879	-0.00789	1.63823	0.01227
1.65907	-0.00791	1.63851	0.01239
1.65936	-0.00742	1.63878	0.01294
1.65964	-0.00702	1.63906	0.01325
1.65993	-0.00652	1.63934	0.01294
1.66021	-0.00642	1.63962	0.01202
1.6605	-0.00693	1.6399	0.01161
1.66078	-0.00702	1.64018	0.01031
1.66107	-0.00679	1.64046	0.0099
1.66135	-0.00633	1.64074	0.0093
1.66164	-0.00655	1.64101	0.01015
1.66192	-0.00726	1.64129	0.01062
1.66221	-0.00778	1.64157	0.01039
1.6625	-0.00794	1.64185	0.00898
1.66278	-0.00844	1.64213	0.00739
1.66307	-0.00832	1.64241	0.00438
1.66335	-0.00816	1.64269	0.00217
1.66364	-0.00747	1.64297	0.000417794
1.66393	-0.00797	1.64325	0.0018
1.66421	-0.00867	1.64353	0.00317
1.6645	-0.00902	1.64381	0.005
1.66479	-0.00862	1.64409	0.00495
1.66507	-0.00847	1.64437	0.00428
1.66536	-0.00802	1.64465	0.00314
1.66565	-0.00784	1.64493	0.00358
1.66594	-0.00725	1.64521	0.00518
1.66622	-0.00743	1.64549	0.00787
1.66651	-0.00743	1.64578	0.00899
1.6668	-0.00715	1.64606	0.00894
1.66708	-0.00667	1.64634	0.00532
1.66737	-0.00622	1.64662	0.00223
1.66766	-0.00586	1.6469	-2.08078e-05
1.66795	-0.00607	1.64718	0.000980203
1.66824	-0.00642	1.64746	0.00281
1.66852	-0.00692	1.64774	0.00426
1.66881	-0.00723	1.64803	0.00459
1.6691	-0.00711	1.64831	0.0034
1.66939	-0.00748	1.64859	0.000575759
1.66968	-0.00768	1.64887	-0.00164
1.66997	-0.00844	1.64915	-0.0037
1.67025	-0.00914	1.64943	-0.0039
1.67054	-0.00957	1.64972	-0.00396
1.67083	-0.00969	1.65	-0.00322
1.67112	-0.00963	1.65028	-0.00144
1.67141	-0.01003	1.65056	-0.000523352
1.6717	-0.01069	1.65085	-0.000244422
1.67199	-0.01157	1.65113	-0.000863689
1.67228	-0.01203	1.65141	-0.00223
1.67257	-0.01204	1.6517	-0.00351
1.67286	-0.01133	1.65198	-0.00516
1.67315	-0.01042	1.65226	-0.00505
1.67344	-0.0094	1.65254	-0.00426
1.67373	-0.00913	1.65283	-0.0038
1.67402	-0.00925	1.65311	-0.00353
1.67431	-0.00963	1.65339	-0.00346
1.6746	-0.00939	1.65368	-0.00328
1.67489	-0.00943	1.65396	-0.00397
1.67518	-0.00941	1.65425	-0.00496
1.67547	-0.00951	1.65453	-0.00517
1.67576	-0.00908	1.65481	-0.00568
1.67605	-0.00904	1.6551	-0.00671
1.67634	-0.00928	1.65538	-0.00852
1.67663	-0.00908	1.65567	-0.01034
1.67692	-0.00877	1.65595	-0.01176
1.67721	-0.00855	1.65624	-0.01312
1.67751	-0.00844	1.65652	-0.01419
1.6778	-0.00821	1.6568	-0.01469
1.67809	-0.00779	1.65709	-0.01451
1.67838	-0.00779	1.65737	-0.01379
1.67867	-0.00814	1.65766	-0.01286
1.67896	-0.00873	1.65794	-0.01249
1.67926	-0.00949	1.65823	-0.01166
1.67955	-0.0095	1.65852	-0.01128
1.67984	-0.00908	1.6588	-0.01097
1.68013	-0.00879	1.65909	-0.01205
1.68042	-0.00875	1.65937	-0.01322
1.68072	-0.00885	1.65966	-0.01422
1.68101	-0.00908	1.65994	-0.01472
1.6813	-0.00998	1.66023	-0.01645
1.68159	-0.01028	1.66052	-0.01779
1.68189	-0.00978	1.6608	-0.01866
1.68218	-0.00913	1.66109	-0.0176
1.68247	-0.00933	1.66137	-0.01665
1.68277	-0.00993	1.66166	-0.01542
1.68306	-0.01063	1.66195	-0.01525
1.68335	-0.01128	1.66223	-0.01603
1.68365	-0.01236	1.66252	-0.01791
1.68394	-0.01256	1.66281	-0.0203
1.68423	-0.01253	1.66309	-0.02206
1.68453	-0.01193	1.66338	-0.02367
1.68482	-0.01173	1.66367	-0.02415
1.68512	-0.01153	1.66396	-0.02557
1.68541	-0.01136	1.66424	-0.02724
1.6857	-0.01133	1.66453	-0.02989
1.686	-0.0114	1.66482	-0.03191
1.68629	-0.01125	1.66511	-0.03459
1.68659	-0.01122	1.66539	-0.03667
1.68688	-0.01085	1.66568	-0.03983
1.68718	-0.011	1.66597	-0.04244
1.68747	-0.01111	1.66626	-0.0462
1.68777	-0.01155	1.66655	-0.04851
1.68806	-0.01199	1.66683	-0.05129
1.68836	-0.01243	1.66712	-0.05374
1.68865	-0.01284	1.66741	-0.05736
1.68895	-0.01332	1.6677	-0.06061
1.68924	-0.01362	1.66799	-0.06555
1.68954	-0.01393	1.66828	-0.07106
1.68983	-0.01392	1.66857	-0.07743
1.69013	-0.01406	1.66885	-0.08243
1.69043	-0.01391	1.66914	-0.08793
1.69072	-0.01396	1.66943	-0.09398
1.69102	-0.01369	1.66972	-0.10259
1.69131	-0.01321	1.67001	-0.1123
1.69161	-0.01275	1.6703	-0.1243
1.69191	-0.01245	1.67059	-0.1365
1.6922	-0.01243	1.67088	-0.15025
1.6925	-0.0122	1.67117	-0.16453
1.6928	-0.01183	1.67146	-0.18072
1.69309	-0.01166	1.67175	-0.19924
1.69339	-0.01172	1.67204	-0.22123
1.69369	-0.01223	1.67233	-0.24537
1.69399	-0.01325	1.67262	-0.27077
1.69428	-0.01391	1.67291	-0.29569
1.69458	-0.01416	1.6732	-0.32025
1.69488	-0.0138	1.67349	-0.34202
1.69517	-0.01324	1.67378	-0.36027
1.69547	-0.01247	1.67407	-0.3741
1.69577	-0.01235	1.67437	-0.38296
1.69607	-0.01287	1.67466	-0.38651
1.69637	-0.01391	1.67495	-0.38436
1.69666	-0.01418	1.67524	-0.37761
1.69696	-0.01428	1.67553	-0.36655
1.69726	-0.01419	1.67582	-0.35267
1.69756	-0.01429	1.67611	-0.33627
1.69786	-0.01433	1.6764	-0.31902
1.69816	-0.0148	1.6767	-0.30056
1.69846	-0.01503	1.67699	-0.28316
1.69875	-0.01558	1.67728	-0.26732
1.69905	-0.01562	1.67757	-0.25299
1.69935	-0.01573	1.67786	-0.23925
1.69965	-0.01594	1.67816	-0.22652
1.69995	-0.01678	1.67845	-0.21465
1.70025	-0.01828	1.67874	-0.20359
1.70055	-0.01943	1.67903	-0.19197
1.70085	-0.0203	1.67933	-0.18211
1.70115	-0.02135	1.67962	-0.17455
1.70145	-0.022	1.67991	-0.16894
1.70175	-0.02242	1.68021	-0.16379
1.70205	-0.02208	1.6805	-0.1593
1.70235	-0.02187	1.68079	-0.15562
1.70265	-0.02144	1.68109	-0.15228
1.70295	-0.02094	1.68138	-0.149
1.70325	-0.02083	1.68167	-0.14656
1.70355	-0.02093	1.68197	-0.14645
1.70385	-0.02105	1.68226	-0.14799
1.70415	-0.0211	1.68255	-0.1503
1.70446	-0.02045	1.68285	-0.15269
1.70476	-0.01969	1.68314	-0.1547
1.70506	-0.01805	1.68344	-0.15731
1.70536	-0.01703	1.68373	-0.16067
1.70566	-0.01627	1.68403	-0.16551
1.70596	-0.01613	1.68432	-0.17282
1.70626	-0.01656	1.68462	-0.18164
1.70657	-0.01759	1.68491	-0.19258
1.70687	-0.01897	1.6852	-0.20432
1.70717	-0.0199	1.6855	-0.21808
1.70747	-0.01953	1.68579	-0.2333
1.70777	-0.01917	1.68609	-0.25065
1.70808	-0.0188	1.68639	-0.2702
1.70838	-0.01865	1.68668	-0.29162
1.70868	-0.01868	1.68698	-0.31426
1.70898	-0.01907	1.68727	-0.33718
1.70929	-0.01997	1.68757	-0.35959
1.70959	-0.02077	1.68786	-0.38031
1.70989	-0.02093	1.68816	-0.39761
1.71019	-0.02151	1.68846	-0.41099
1.7105	-0.02238	1.68875	-0.41985
1.7108	-0.02385	1.68905	-0.42399
1.7111	-0.02561	1.68934	-0.42339
1.71141	-0.02691	1.68964	-0.41781
1.71171	-0.02842	1.68994	-0.40837
1.71202	-0.02965	1.69023	-0.3957
1.71232	-0.03081	1.69053	-0.38056
1.71262	-0.03132	1.69083	-0.36352
1.71293	-0.03194	1.69112	-0.34521
1.71323	-0.03316	1.69142	-0.3267
1.71354	-0.03515	1.69172	-0.30841
1.71384	-0.03716	1.69202	-0.29088
1.71415	-0.03974	1.69231	-0.2742
1.71445	-0.04268	1.69261	-0.25889
1.71475	-0.04602	1.69291	-0.2448
1.71506	-0.04949	1.69321	-0.23237
1.71536	-0.05352	1.6935	-0.22081
1.71567	-0.05767	1.6938	-0.20996
1.71597	-0.0614	1.6941	-0.1997
1.71628	-0.06452	1.6944	-0.19004
1.71659	-0.06705	1.6947	-0.18111
1.71689	-0.07012	1.695	-0.17267
1.7172	-0.0739	1.69529	-0.16511
1.7175	-0.07948	1.69559	-0.15814
1.71781	-0.08623	1.69589	-0.15149
1.71811	-0.09443	1.69619	-0.14493
1.71842	-0.10496	1.69649	-0.13858
1.71873	-0.11939	1.69679	-0.13218
1.71903	-0.13858	1.69709	-0.12667
1.71934	-0.16392	1.69739	-0.1221
1.71965	-0.19669	1.69769	-0.11869
1.71995	-0.23816	1.69799	-0.11574
1.72026	-0.28759	1.69828	-0.11358
1.72057	-0.3429	1.69858	-0.11194
1.72087	-0.40004	1.69888	-0.11
1.72118	-0.45274	1.69918	-0.10684
1.72149	-0.49332	1.69948	-0.10351
1.72179	-0.51638	1.69978	-0.10082
1.7221	-0.51995	1.70008	-0.09877
1.72241	-0.50566	1.70039	-0.09693
1.72272	-0.47688	1.70069	-0.09482
1.72302	-0.43939	1.70099	-0.09262
1.72333	-0.39833	1.70129	-0.09014
1.72364	-0.35819	1.70159	-0.08773
1.72395	-0.32016	1.70189	-0.08616
1.72426	-0.28601	1.70219	-0.08492
1.72457	-0.25589	1.70249	-0.08409
1.72487	-0.23015	1.70279	-0.0831
1.72518	-0.20754	1.70309	-0.0821
1.72549	-0.18845	1.70339	-0.08124
1.7258	-0.17252	1.7037	-0.0806
1.72611	-0.15967	1.704	-0.08028
1.72642	-0.14845	1.7043	-0.07968
1.72673	-0.13845	1.7046	-0.07798
1.72704	-0.12989	1.7049	-0.0762
1.72735	-0.12252	1.70521	-0.07397
1.72766	-0.11597	1.70551	-0.07246
1.72796	-0.11024	1.70581	-0.07058
1.72827	-0.10534	1.70611	-0.0696
1.72858	-0.10095	1.70642	-0.06878
1.72889	-0.09682	1.70672	-0.06815
1.7292	-0.09292	1.70702	-0.06766
1.72951	-0.09026	1.70732	-0.06704
1.72982	-0.08732	1.70763	-0.06656
1.73014	-0.08475	1.70793	-0.06562
1.73045	-0.08165	1.70823	-0.06436
1.73076	-0.079	1.70854	-0.06292
1.73107	-0.07612	1.70884	-0.06141
1.73138	-0.0734	1.70914	-0.05985
1.73169	-0.07097	1.70945	-0.05918
1.732	-0.06852	1.70975	-0.05852
1.73231	-0.06602	1.71005	-0.05919
1.73262	-0.06365	1.71036	-0.05962
1.73293	-0.06202	1.71066	-0.0604
1.73325	-0.06086	1.71097	-0.05977
1.73356	-0.06	1.71127	-0.05912
1.73387	-0.05903	1.71158	-0.05815
1.73418	-0.05799	1.71188	-0.05798
1.73449	-0.05614	1.71219	-0.05777
1.73481	-0.05455	1.71249	-0.05825
1.73512	-0.0531	1.71279	-0.05889
1.73543	-0.05238	1.7131	-0.05906
1.73574	-0.05084	1.7134	-0.058
1.73605	-0.04914	1.71371	-0.0567
1.73637	-0.04769	1.71402	-0.05524
1.73668	-0.04672	1.71432	-0.05448
1.73699	-0.04645	1.71463	-0.05367
1.73731	-0.04671	1.71493	-0.05349
1.73762	-0.04809	1.71524	-0.05374
1.73793	-0.04889	1.71554	-0.05371
1.73825	-0.04907	1.71585	-0.05333
1.73856	-0.04846	1.71616	-0.05278
1.73887	-0.04795	1.71646	-0.05238
1.73919	-0.04714	1.71677	-0.05304
1.7395	-0.04682	1.71708	-0.05328
1.73981	-0.04688	1.71738	-0.05413
1.74013	-0.04764	1.71769	-0.05428
1.74044	-0.04731	1.718	-0.05468
1.74076	-0.04698	1.7183	-0.05483
1.74107	-0.04634	1.71861	-0.05483
1.74139	-0.04656	1.71892	-0.05501
1.7417	-0.04701	1.71922	-0.05565
1.74202	-0.04766	1.71953	-0.05602
1.74233	-0.04814	1.71984	-0.05593
1.74265	-0.0481	1.72015	-0.05514
1.74296	-0.04696	1.72045	-0.05441
1.74328	-0.04533	1.72076	-0.05376
1.74359	-0.04383	1.72107	-0.05273
1.74391	-0.04316	1.72138	-0.05209
1.74422	-0.04265	1.72169	-0.05217
1.74454	-0.04221	1.72199	-0.05248
1.74485	-0.04195	1.7223	-0.05204
1.74517	-0.04221	1.72261	-0.05083
1.74549	-0.04217	1.72292	-0.04906
1.7458	-0.04193	1.72323	-0.04749
1.74612	-0.04186	1.72354	-0.04605
1.74644	-0.04208	1.72385	-0.04579
1.74675	-0.04233	1.72416	-0.04666
1.74707	-0.04263	1.72446	-0.04756
1.74739	-0.04294	1.72477	-0.04843
1.7477	-0.04287	1.72508	-0.04828
1.74802	-0.04174	1.72539	-0.04849
1.74834	-0.04007	1.7257	-0.04794
1.74865	-0.03897	1.72601	-0.0476
1.74897	-0.03898	1.72632	-0.04742
1.74929	-0.04008	1.72663	-0.04779
1.74961	-0.04141	1.72694	-0.04824
1.74992	-0.04245	1.72725	-0.04887
		1.72756	-0.04911
		1.72787	-0.04928
		1.72818	-0.04775
		1.72849	-0.04578
		1.72881	-0.04362
		1.72912	-0.04314
		1.72943	-0.04386
		1.72974	-0.04595
		1.73005	-0.04776
		1.73036	-0.04852
		1.73067	-0.04771
		1.73098	-0.04623
		1.7313	-0.04492
		1.73161	-0.04505
		1.73192	-0.04578
		1.73223	-0.04762
		1.73254	-0.04854
		1.73286	-0.04839
		1.73317	-0.04644
		1.73348	-0.04362
		1.73379	-0.04177
		1.73411	-0.04085
		1.73442	-0.04078
		1.73473	-0.0411
		1.73505	-0.0418
		1.73536	-0.04236
		1.73567	-0.04278
		1.73599	-0.04326
		1.7363	-0.04482
		1.73661	-0.04609
		1.73693	-0.04657
		1.73724	-0.04635
		1.73755	-0.04562
		1.73787	-0.04521
		1.73818	-0.04466
		1.7385	-0.04443
		1.73881	-0.04428
		1.73913	-0.04368
		1.73944	-0.0424
		1.73976	-0.041
		1.74007	-0.03964
		1.74039	-0.03935
		1.7407	-0.03914
		1.74102	-0.04004
		1.74133	-0.04087
		1.74165	-0.0414
		1.74196	-0.04136
		1.74228	-0.0408
		1.7426	-0.04104
		1.74291	-0.04136
		1.74323	-0.04147
		1.74354	-0.04157
		1.74386	-0.04136
		1.74418	-0.04208
		1.74449	-0.04205
		1.74481	-0.04251
		1.74513	-0.04277
		1.74544	-0.04302
		1.74576	-0.04216
		1.74608	-0.04093
		1.7464	-0.04045
		1.74671	-0.04069
		1.74703	-0.0407
		1.74735	-0.04147
		1.74767	-0.04237
		1.74798	-0.04452
		1.7483	-0.04565
		1.74862	-0.04651
		1.74894	-0.04631
		1.74926	-0.04528
		1.74958	-0.04464
		1.74989	-0.04398

## Sheet: fig.1e
0	-12	-11.8	-11.6	-11.4	-11.2	-11	-10.8	-10.6	-10.4	-10.2	-10	-9.8	-9.6	-9.4	-9.2	-9	-8.8	-8.6	-8.4	-8.2	-8	-7.8	-7.6	-7.4	-7.2	-7	-6.8	-6.6	-6.4	-6.2	-6	-5.8	-5.6	-5.4	-5.2	-5	-4.8	-4.6	-4.4	-4.2	-4	-3.8	-3.6	-3.4	-3.2	-3	-2.8	-2.6	-2.4
-12	-0.11266	-0.11373	-0.11981	-0.10669	-0.17114	-0.15705	-0.15547	-0.14329	-0.16495	-0.16589	-0.1637	-0.14386	-0.15768	-0.14445	-0.13778	-0.15965	-0.17725	-0.15987	-0.20598	-0.23996	-0.26742	-0.25282	-0.25835	-0.2497	-0.2213	-0.22546	-0.22692	-0.21869	-0.22039	-0.20138	-0.20299	-0.19864	-0.19146	-0.20859	-0.20352	-0.1891	-0.16702	-0.23365	-0.22096	-0.18009	-0.20271	-0.24416	-0.23239	-0.22053	-0.21368	-0.23445	-0.23631	-0.23751	-0.23489
-11.8	-0.15359	-0.16437	-0.15883	-0.15664	-0.17948	-0.18656	-0.18181	-0.16678	-0.1719	-0.16874	-0.14958	-0.1274	-0.14713	-0.1738	-0.18183	-0.13581	-0.20274	-0.15539	-0.1779	-0.22275	-0.28309	-0.24242	-0.2556	-0.22159	-0.21537	-0.22436	-0.23549	-0.21164	-0.2153	-0.21369	-0.19897	-0.191	-0.18758	-0.19987	-0.19281	-0.19298	-0.19071	-0.22257	-0.17164	-0.19383	-0.19971	-0.20033	-0.21309	-0.23389	-0.20445	-0.22941	-0.22839	-0.2282	-0.2661
-11.6	-0.17342	-0.16054	-0.15857	-0.11674	-0.15621	-0.18483	-0.15325	-0.15532	-0.16945	-0.14346	-0.167	-0.16468	-0.16251	-0.19045	-0.17304	-0.1594	-0.14357	-0.17579	-0.18153	-0.24252	-0.28521	-0.26469	-0.22726	-0.22641	-0.22209	-0.22501	-0.22997	-0.22312	-0.22792	-0.18836	-0.20838	-0.18396	-0.22446	-0.18368	-0.16956	-0.16437	-0.20742	-0.21117	-0.21646	-0.19337	-0.21816	-0.17966	-0.19658	-0.23642	-0.22652	-0.24932	-0.24343	-0.24254	-0.23047
-11.4	-0.17652	-0.14316	-0.1782	-0.15111	-0.15682	-0.15049	-0.16007	-0.16217	-0.16675	-0.15287	-0.17787	-0.15501	-0.16883	-0.15867	-0.13955	-0.1594	-0.15996	-0.1589	-0.18612	-0.23491	-0.25835	-0.26446	-0.22437	-0.24247	-0.20596	-0.2083	-0.19487	-0.18097	-0.19923	-0.20779	-0.21131	-0.18029	-0.18696	-0.1997	-0.23104	-0.19201	-0.1973	-0.20039	-0.18544	-0.21042	-0.21483	-0.21738	-0.19703	-0.19148	-0.22947	-0.20884	-0.22507	-0.2573	-0.22697
-11.2	-0.17021	-0.15564	-0.16308	-0.15221	-0.12503	-0.15047	-0.15641	-0.16788	-0.15687	-0.16904	-0.16141	-0.15439	-0.16469	-0.14375	-0.14359	-0.15851	-0.17551	-0.16522	-0.17338	-0.2554	-0.28045	-0.23341	-0.24905	-0.23062	-0.19919	-0.19699	-0.20385	-0.21746	-0.17938	-0.19966	-0.19879	-0.19583	-0.1968	-0.19923	-0.20088	-0.17569	-0.18993	-0.19864	-0.20749	-0.19744	-0.1995	-0.18692	-0.19011	-0.21618	-0.23813	-0.22767	-0.23254	-0.25472	-0.25738
-11	-0.14713	-0.14497	-0.17518	-0.17565	-0.13779	-0.14103	-0.13888	-0.15865	-0.1643	-0.12634	-0.17223	-0.1653	-0.1444	-0.17163	-0.13989	-0.16822	-0.16092	-0.17712	-0.18664	-0.25839	-0.27393	-0.2607	-0.23197	-0.22506	-0.21375	-0.21241	-0.20547	-0.1971	-0.19756	-0.18706	-0.19624	-0.18577	-0.18013	-0.17432	-0.20971	-0.17044	-0.19661	-0.20245	-0.18811	-0.19055	-0.16905	-0.21498	-0.21011	-0.22412	-0.21177	-0.2305	-0.21169	-0.23843	-0.25278
-10.8	-0.15199	-0.14881	-0.16371	-0.16903	-0.14216	-0.17946	-0.1389	-0.16987	-0.15286	-0.15615	-0.19248	-0.1366	-0.15869	-0.1614	-0.15954	-0.173	-0.17796	-0.16042	-0.20585	-0.24725	-0.22417	-0.21992	-0.22336	-0.22982	-0.2162	-0.19145	-0.19678	-0.20889	-0.21556	-0.18171	-0.17317	-0.18015	-0.1877	-0.1807	-0.18209	-0.20663	-0.19435	-0.19443	-0.18857	-0.19861	-0.19302	-0.20915	-0.20184	-0.21631	-0.20033	-0.22211	-0.22493	-0.22977	-0.23926
-10.6	-0.1552	-0.15716	-0.1414	-0.13946	-0.15272	-0.16751	-0.16204	-0.1701	-0.14762	-0.1641	-0.13954	-0.18093	-0.15258	-0.14266	-0.14471	-0.14502	-0.16121	-0.16172	-0.20368	-0.22064	-0.22189	-0.23497	-0.21013	-0.21545	-0.19691	-0.2001	-0.18452	-0.20812	-0.17837	-0.18684	-0.18446	-0.19732	-0.17071	-0.18427	-0.19023	-0.1824	-0.20334	-0.19595	-0.1762	-0.19397	-0.18512	-0.20028	-0.21728	-0.22767	-0.23103	-0.22865	-0.23502	-0.24579	-0.24998
-10.4	-0.15464	-0.15318	-0.15642	-0.1676	-0.15636	-0.14567	-0.1534	-0.1176	-0.16219	-0.18437	-0.1543	-0.15549	-0.12605	-0.16976	-0.15873	-0.12586	-0.14778	-0.18667	-0.2082	-0.24938	-0.23627	-0.21362	-0.20212	-0.22011	-0.20572	-0.16768	-0.17959	-0.19139	-0.17931	-0.18317	-0.17819	-0.18127	-0.17129	-0.15862	-0.16926	-0.20244	-0.1682	-0.17315	-0.18357	-0.19622	-0.16549	-0.18654	-0.18004	-0.19884	-0.20559	-0.23561	-0.21716	-0.24711	-0.25933
-10.2	-0.14475	-0.14426	-0.18879	-0.16657	-0.15428	-0.15062	-0.16833	-0.13666	-0.16553	-0.14497	-0.15145	-0.13448	-0.15435	-0.14291	-0.17193	-0.15632	-0.14849	-0.17152	-0.18985	-0.2468	-0.23777	-0.20819	-0.19268	-0.21163	-0.2116	-0.18986	-0.19138	-0.16414	-0.20258	-0.1823	-0.1712	-0.19187	-0.16685	-0.17725	-0.16248	-0.15233	-0.18368	-0.19441	-0.17189	-0.18086	-0.19994	-0.19601	-0.17696	-0.20279	-0.22633	-0.21431	-0.22581	-0.25005	-0.21399
-10	-0.148	-0.17335	-0.14651	-0.16304	-0.13259	-0.14029	-0.14361	-0.13754	-0.15294	-0.1336	-0.13902	-0.15233	-0.13994	-0.15948	-0.15472	-0.15465	-0.15152	-0.16724	-0.21351	-0.23693	-0.23206	-0.20166	-0.1932	-0.16505	-0.17743	-0.17707	-0.16959	-0.1889	-0.15223	-0.15687	-0.15672	-0.17965	-0.1805	-0.17612	-0.15	-0.14687	-0.19438	-0.14065	-0.19771	-0.17975	-0.19074	-0.19166	-0.20407	-0.17966	-0.20971	-0.23538	-0.21361	-0.25255	-0.24814
-9.8	-0.14602	-0.14812	-0.1455	-0.14115	-0.14337	-0.14105	-0.16156	-0.15273	-0.14586	-0.13279	-0.15903	-0.17004	-0.12869	-0.14977	-0.15874	-0.15492	-0.15067	-0.14713	-0.17983	-0.23305	-0.22004	-0.23859	-0.19361	-0.19741	-0.16955	-0.17331	-0.16296	-0.1916	-0.16533	-0.17287	-0.15824	-0.1511	-0.179	-0.18062	-0.14728	-0.16873	-0.18335	-0.16573	-0.15714	-0.1907	-0.17476	-0.20136	-0.20841	-0.17704	-0.20909	-0.23042	-0.23357	-0.23736	-0.26196
-9.6	-0.15162	-0.15031	-0.14167	-0.12311	-0.15124	-0.16971	-0.15801	-0.13401	-0.14211	-0.14559	-0.17424	-0.12508	-0.15465	-0.098945	-0.13607	-0.12879	-0.14144	-0.16057	-0.20585	-0.2136	-0.21095	-0.20381	-0.20848	-0.2027	-0.18371	-0.18461	-0.1897	-0.17711	-0.17826	-0.17292	-0.15123	-0.15792	-0.16608	-0.17242	-0.18787	-0.16735	-0.15716	-0.17333	-0.18665	-0.17527	-0.18556	-0.207	-0.19105	-0.1977	-0.23545	-0.24798	-0.2312	-0.26463	-0.25944
-9.4	-0.14459	-0.13999	-0.15223	-0.13712	-0.1613	-0.14214	-0.14225	-0.16663	-0.1466	-0.12661	-0.12294	-0.13393	-0.17157	-0.13943	-0.13411	-0.11812	-0.14026	-0.16908	-0.21495	-0.21066	-0.19319	-0.18877	-0.16616	-0.17681	-0.19211	-0.16866	-0.1605	-0.18867	-0.17712	-0.17274	-0.16286	-0.17238	-0.19972	-0.19522	-0.18779	-0.17243	-0.18714	-0.20646	-0.20694	-0.20548	-0.21654	-0.19907	-0.25634	-0.24324	-0.25506	-0.26037	-0.26919	-0.29551	-0.28099
-9.2	-0.13999	-0.10745	-0.16613	-0.13047	-0.15397	-0.15271	-0.14194	-0.15541	-0.14867	-0.1398	-0.13227	-0.11877	-0.15006	-0.13058	-0.14876	-0.16033	-0.18013	-0.16947	-0.21635	-0.21621	-0.22475	-0.20829	-0.23173	-0.20304	-0.1949	-0.20354	-0.2058	-0.20658	-0.20688	-0.18519	-0.17735	-0.20486	-0.20331	-0.21696	-0.20485	-0.23451	-0.22474	-0.22601	-0.24238	-0.24488	-0.24443	-0.23978	-0.24379	-0.27785	-0.27818	-0.2791	-0.2952	-0.30893	-0.29968
-9	-0.1461	-0.14391	-0.14383	-0.16119	-0.14874	-0.1503	-0.14902	-0.16815	-0.17794	-0.18126	-0.15955	-0.15555	-0.16515	-0.14793	-0.17453	-0.18499	-0.19368	-0.18931	-0.26662	-0.26899	-0.27174	-0.25773	-0.25539	-0.27655	-0.26046	-0.22286	-0.24538	-0.25165	-0.27202	-0.24926	-0.24487	-0.26124	-0.27897	-0.2484	-0.24183	-0.24303	-0.26664	-0.23994	-0.23095	-0.26407	-0.26022	-0.25451	-0.2753	-0.26155	-0.29063	-0.28755	-0.30338	-0.29692	-0.29224
-8.8	-0.15939	-0.15466	-0.16145	-0.1896	-0.18281	-0.19219	-0.17687	-0.19946	-0.20463	-0.19553	-0.22471	-0.22035	-0.21405	-0.23246	-0.23395	-0.24823	-0.26071	-0.28046	-0.27931	-0.31995	-0.3244	-0.31753	-0.30194	-0.29687	-0.30649	-0.27753	-0.29306	-0.26869	-0.2683	-0.24987	-0.24635	-0.24786	-0.23768	-0.26343	-0.24725	-0.25705	-0.2267	-0.25395	-0.23668	-0.24539	-0.23771	-0.25179	-0.25159	-0.26589	-0.26453	-0.27924	-0.28229	-0.27993	-0.2794
-8.6	-0.18634	-0.19317	-0.18483	-0.21522	-0.21247	-0.24476	-0.25314	-0.23355	-0.27079	-0.26791	-0.29426	-0.29005	-0.31101	-0.28225	-0.29902	-0.31236	-0.31436	-0.32004	-0.35751	-0.33073	-0.3414	-0.3303	-0.29544	-0.30122	-0.29157	-0.2928	-0.28343	-0.27256	-0.25492	-0.2767	-0.21091	-0.25478	-0.25131	-0.22386	-0.21494	-0.21254	-0.24582	-0.22772	-0.22041	-0.25627	-0.22936	-0.24213	-0.25858	-0.23354	-0.25582	-0.26992	-0.27206	-0.27308	-0.27705
-8.4	-0.28318	-0.27667	-0.29178	-0.31973	-0.31671	-0.31243	-0.33264	-0.31579	-0.30874	-0.33139	-0.32576	-0.29855	-0.31598	-0.30797	-0.30107	-0.29034	-0.27196	-0.33368	-0.33227	-0.30916	-0.3235	-0.31762	-0.29573	-0.28477	-0.28564	-0.25232	-0.27405	-0.245	-0.2469	-0.20159	-0.24697	-0.23868	-0.2402	-0.21903	-0.23278	-0.2175	-0.24437	-0.21054	-0.21344	-0.22318	-0.22794	-0.25134	-0.25258	-0.26718	-0.26855	-0.2617	-0.26101	-0.26904	-0.30324
-8.2	-0.33433	-0.33097	-0.34818	-0.31996	-0.34894	-0.3435	-0.3505	-0.33115	-0.31298	-0.34684	-0.3267	-0.30413	-0.29882	-0.28765	-0.29518	-0.27404	-0.30354	-0.29261	-0.32412	-0.313	-0.28613	-0.27019	-0.2617	-0.25007	-0.23477	-0.25883	-0.25035	-0.24475	-0.23593	-0.22765	-0.23867	-0.21632	-0.22314	-0.2149	-0.24575	-0.21238	-0.22399	-0.20516	-0.20616	-0.23284	-0.26296	-0.23143	-0.24427	-0.2623	-0.26719	-0.25893	-0.26025	-0.29201	-0.2674
-8	-0.32957	-0.33233	-0.32071	-0.32498	-0.34452	-0.32903	-0.32219	-0.29624	-0.31557	-0.31205	-0.29575	-0.29173	-0.27914	-0.28177	-0.26287	-0.26821	-0.27252	-0.28539	-0.33467	-0.31235	-0.25024	-0.25659	-0.26672	-0.24081	-0.23798	-0.24332	-0.20989	-0.1996	-0.21961	-0.2096	-0.22917	-0.2155	-0.22417	-0.20275	-0.22922	-0.17608	-0.21552	-0.21608	-0.22495	-0.23966	-0.23244	-0.24536	-0.23806	-0.25891	-0.27021	-0.22404	-0.27411	-0.27616	-0.28383
-7.8	-0.31787	-0.33698	-0.30657	-0.32903	-0.30101	-0.31815	-0.31157	-0.30144	-0.33406	-0.2747	-0.28614	-0.2785	-0.30372	-0.29148	-0.24656	-0.2567	-0.26029	-0.28318	-0.29354	-0.27702	-0.24596	-0.26031	-0.2579	-0.2424	-0.20219	-0.2084	-0.2155	-0.23069	-0.2188	-0.21928	-0.2046	-0.17816	-0.19537	-0.17771	-0.20168	-0.20535	-0.22537	-0.22536	-0.22846	-0.24405	-0.24171	-0.25061	-0.23362	-0.24251	-0.28119	-0.2528	-0.25284	-0.23499	-0.25451
-7.6	-0.31128	-0.32204	-0.29903	-0.29452	-0.31333	-0.32793	-0.30779	-0.269	-0.28123	-0.25422	-0.26868	-0.25873	-0.2742	-0.26044	-0.24076	-0.2642	-0.24536	-0.30512	-0.29713	-0.26228	-0.25911	-0.24829	-0.22513	-0.2191	-0.20936	-0.21845	-0.22206	-0.20212	-0.2113	-0.20415	-0.20801	-0.19238	-0.20524	-0.22053	-0.20314	-0.21271	-0.23809	-0.22131	-0.24048	-0.26263	-0.22416	-0.23674	-0.21156	-0.23155	-0.25568	-0.27126	-0.24935	-0.25302	-0.26079
-7.4	-0.28807	-0.30611	-0.29833	-0.29471	-0.2842	-0.28907	-0.28726	-0.28916	-0.28469	-0.27037	-0.29449	-0.2456	-0.26071	-0.25537	-0.22395	-0.2424	-0.24957	-0.27585	-0.2799	-0.27565	-0.2356	-0.22865	-0.24109	-0.22762	-0.20233	-0.23342	-0.19146	-0.19502	-0.20396	-0.19482	-0.19611	-0.19735	-0.19004	-0.19555	-0.19575	-0.21618	-0.21001	-0.21174	-0.22279	-0.23134	-0.22549	-0.24542	-0.24686	-0.25603	-0.23768	-0.23448	-0.25904	-0.24277	-0.24935
-7.2	-0.28112	-0.31047	-0.27917	-0.29135	-0.28279	-0.27883	-0.27188	-0.26863	-0.25649	-0.26346	-0.22908	-0.26882	-0.23433	-0.21624	-0.24255	-0.23796	-0.25057	-0.26356	-0.28118	-0.25859	-0.24722	-0.22033	-0.21502	-0.21972	-0.20796	-0.20693	-0.20815	-0.19775	-0.2061	-0.19845	-0.20654	-0.19668	-0.19526	-0.17404	-0.22299	-0.2111	-0.21844	-0.2114	-0.22276	-0.23169	-0.2353	-0.22261	-0.23812	-0.24184	-0.24789	-0.23217	-0.23509	-0.24622	-0.25732
-7	-0.2668	-0.28058	-0.29372	-0.27144	-0.252	-0.29323	-0.26321	-0.26089	-0.26076	-0.24741	-0.24861	-0.23327	-0.22333	-0.22764	-0.243	-0.21604	-0.23143	-0.26212	-0.26883	-0.25101	-0.22471	-0.22161	-0.20406	-0.22755	-0.22517	-0.18252	-0.20745	-0.20992	-0.16389	-0.1658	-0.20926	-0.19361	-0.2128	-0.19077	-0.20394	-0.22809	-0.22301	-0.22478	-0.23714	-0.22244	-0.23116	-0.22567	-0.2221	-0.21453	-0.24129	-0.24089	-0.23234	-0.23687	-0.23455
-6.8	-0.26758	-0.2661	-0.26659	-0.28681	-0.27214	-0.25804	-0.24876	-0.26877	-0.2633	-0.25115	-0.23367	-0.24699	-0.24247	-0.21656	-0.22363	-0.22221	-0.21508	-0.26076	-0.24873	-0.22173	-0.23024	-0.24425	-0.19617	-0.22254	-0.1939	-0.18353	-0.20009	-0.16965	-0.19315	-0.17135	-0.20518	-0.19714	-0.20321	-0.20571	-0.21023	-0.23468	-0.226	-0.23779	-0.23628	-0.21861	-0.24058	-0.23079	-0.23193	-0.25028	-0.24539	-0.22134	-0.22973	-0.22521	-0.24671
-6.6	-0.25116	-0.24852	-0.24468	-0.25526	-0.25769	-0.25394	-0.24589	-0.24946	-0.2368	-0.23582	-0.24377	-0.24457	-0.22788	-0.23832	-0.21514	-0.22827	-0.23532	-0.25119	-0.25763	-0.22684	-0.21345	-0.20836	-0.21944	-0.19696	-0.16601	-0.19129	-0.18777	-0.17102	-0.20968	-0.19465	-0.20899	-0.18992	-0.20238	-0.22832	-0.22672	-0.22145	-0.22964	-0.23718	-0.21929	-0.20746	-0.22255	-0.23872	-0.22785	-0.22558	-0.22317	-0.21548	-0.24052	-0.22168	-0.22301
-6.4	-0.26635	-0.27051	-0.24552	-0.25534	-0.23173	-0.24864	-0.26214	-0.23643	-0.20506	-0.21756	-0.23105	-0.20884	-0.20694	-0.23783	-0.20432	-0.19473	-0.22118	-0.25106	-0.21779	-0.20508	-0.22871	-0.19025	-0.18463	-0.1846	-0.19745	-0.20331	-0.18417	-0.18214	-0.17779	-0.19422	-0.16242	-0.19736	-0.19802	-0.20585	-0.22872	-0.21723	-0.2348	-0.23776	-0.22821	-0.24121	-0.21312	-0.23151	-0.21843	-0.21284	-0.22981	-0.20907	-0.20293	-0.23051	-0.21581
-6.2	-0.2565	-0.27032	-0.25743	-0.26105	-0.23966	-0.23474	-0.2425	-0.22339	-0.22984	-0.23175	-0.24359	-0.21598	-0.22731	-0.19964	-0.20788	-0.21218	-0.24075	-0.24297	-0.22121	-0.20055	-0.20079	-0.21538	-0.23307	-0.18607	-0.20048	-0.17375	-0.18194	-0.18353	-0.16863	-0.19849	-0.19603	-0.1912	-0.20314	-0.23712	-0.23635	-0.25241	-0.2324	-0.21257	-0.20008	-0.23748	-0.24849	-0.19287	-0.22582	-0.20442	-0.22142	-0.23798	-0.19872	-0.19721	-0.23931
-6	-0.25283	-0.25283	-0.23662	-0.22211	-0.24191	-0.25046	-0.24096	-0.24942	-0.20598	-0.21987	-0.20851	-0.22131	-0.22704	-0.18578	-0.19847	-0.20349	-0.22094	-0.23719	-0.20965	-0.20067	-0.20421	-0.18383	-0.18991	-0.19538	-0.20431	-0.15854	-0.16515	-0.19558	-0.18559	-0.21522	-0.20822	-0.2046	-0.21473	-0.20402	-0.21219	-0.22056	-0.22887	-0.20309	-0.24734	-0.22721	-0.20584	-0.20862	-0.22031	-0.20781	-0.19797	-0.18635	-0.19994	-0.2002	-0.21997
-5.8	-0.25147	-0.24555	-0.2424	-0.24174	-0.22429	-0.24592	-0.22064	-0.21271	-0.20346	-0.20651	-0.22437	-0.22921	-0.21115	-0.21935	-0.19181	-0.20227	-0.21649	-0.23232	-0.2137	-0.21503	-0.19479	-0.19217	-0.20132	-0.19396	-0.15055	-0.19413	-0.19626	-0.20468	-0.21267	-0.20979	-0.19968	-0.22694	-0.23557	-0.24789	-0.19628	-0.2297	-0.23905	-0.23827	-0.22256	-0.18416	-0.22873	-0.21365	-0.23032	-0.21939	-0.21925	-0.19616	-0.19189	-0.18762	-0.20636
-5.6	-0.24392	-0.25443	-0.2223	-0.24957	-0.20129	-0.19441	-0.22056	-0.21552	-0.24724	-0.19616	-0.23293	-0.19848	-0.21074	-0.20281	-0.20196	-0.20159	-0.21924	-0.21298	-0.19355	-0.1782	-0.16665	-0.16603	-0.20337	-0.16364	-0.20347	-0.19247	-0.20263	-0.20428	-0.19937	-0.18505	-0.21913	-0.20647	-0.21122	-0.23332	-0.20462	-0.23027	-0.21243	-0.22082	-0.22459	-0.21299	-0.21696	-0.22543	-0.20132	-0.20989	-0.18232	-0.1728	-0.19493	-0.18543	-0.20804
-5.4	-0.24105	-0.25121	-0.22911	-0.23386	-0.22778	-0.21326	-0.20765	-0.21409	-0.23469	-0.21773	-0.19337	-0.21761	-0.20066	-0.18158	-0.1865	-0.19284	-0.18049	-0.19159	-0.20248	-0.18125	-0.19565	-0.16355	-0.1829	-0.17288	-0.20338	-0.16351	-0.16645	-0.17207	-0.20855	-0.20829	-0.22	-0.23775	-0.22469	-0.21499	-0.22878	-0.22048	-0.23504	-0.22812	-0.2027	-0.20525	-0.20492	-0.19645	-0.20408	-0.20101	-0.1961	-0.1872	-0.17788	-0.19164	-0.18826
-5.2	-0.23772	-0.23904	-0.24023	-0.22516	-0.21495	-0.21825	-0.23806	-0.20456	-0.21849	-0.22517	-0.23348	-0.21598	-0.20703	-0.21083	-0.20636	-0.20876	-0.18393	-0.21236	-0.2139	-0.18501	-0.16257	-0.15774	-0.18611	-0.19373	-0.18635	-0.2108	-0.18858	-0.19162	-0.22264	-0.23905	-0.25502	-0.20239	-0.20326	-0.21971	-0.21561	-0.20711	-0.21468	-0.20462	-0.18632	-0.19746	-0.19488	-0.16355	-0.1804	-0.17001	-0.19016	-0.1871	-0.18976	-0.19876	-0.1631
-5	-0.21697	-0.22385	-0.21943	-0.2125	-0.23402	-0.19661	-0.24439	-0.20637	-0.21861	-0.20615	-0.21398	-0.1987	-0.19288	-0.18824	-0.18865	-0.21701	-0.20877	-0.21311	-0.19202	-0.17914	-0.1802	-0.17978	-0.15916	-0.17459	-0.21373	-0.20832	-0.19796	-0.22338	-0.2279	-0.225	-0.20547	-0.21272	-0.23403	-0.22963	-0.21334	-0.19312	-0.20699	-0.2038	-0.17312	-0.20358	-0.17771	-0.17485	-0.18422	-0.19507	-0.18428	-0.17484	-0.20621	-0.16258	-0.1808
-4.8	-0.23822	-0.25313	-0.22741	-0.21176	-0.23004	-0.20588	-0.23663	-0.20973	-0.2328	-0.19585	-0.19568	-0.20398	-0.18285	-0.19588	-0.19402	-0.17359	-0.21365	-0.20133	-0.14789	-0.22016	-0.16759	-0.18918	-0.17537	-0.19658	-0.2081	-0.2043	-0.23048	-0.22057	-0.23181	-0.22656	-0.22175	-0.19301	-0.22025	-0.19756	-0.19496	-0.20052	-0.22026	-0.19975	-0.20844	-0.19189	-0.19599	-0.18233	-0.1665	-0.19146	-0.18816	-0.16474	-0.16786	-0.17979	-0.17457
-4.6	-0.22823	-0.23278	-0.21593	-0.21627	-0.24186	-0.22133	-0.24079	-0.21062	-0.21204	-0.1973	-0.22516	-0.21297	-0.21883	-0.18109	-0.1939	-0.17725	-0.19463	-0.19173	-0.18852	-0.19995	-0.17955	-0.19207	-0.19799	-0.18688	-0.184	-0.22923	-0.25456	-0.22676	-0.24384	-0.21623	-0.21846	-0.23238	-0.20574	-0.20965	-0.19283	-0.21023	-0.16243	-0.18759	-0.19672	-0.18467	-0.1897	-0.15765	-0.18535	-0.17282	-0.1793	-0.15866	-0.20315	-0.15082	-0.16802
-4.4	-0.21801	-0.23285	-0.2367	-0.22163	-0.25162	-0.21411	-0.23605	-0.22204	-0.21167	-0.22007	-0.21173	-0.18209	-0.20361	-0.20684	-0.18782	-0.20241	-0.18839	-0.20305	-0.19453	-0.19649	-0.19116	-0.19812	-0.16905	-0.20481	-0.19485	-0.22121	-0.20714	-0.22228	-0.18348	-0.23895	-0.21674	-0.18844	-0.21149	-0.19873	-0.19414	-0.20787	-0.18472	-0.18833	-0.19004	-0.18219	-0.14432	-0.17019	-0.16153	-0.16644	-0.17097	-0.17925	-0.17618	-0.18049	-0.15609
-4.2	-0.21324	-0.23732	-0.16827	-0.19952	-0.24518	-0.20798	-0.20541	-0.22796	-0.22125	-0.20095	-0.20352	-0.1859	-0.1882	-0.18134	-0.16419	-0.17934	-0.22402	-0.16313	-0.15114	-0.22137	-0.20206	-0.17265	-0.22447	-0.20778	-0.22773	-0.20727	-0.21562	-0.18644	-0.18061	-0.19217	-0.21296	-0.20551	-0.19958	-0.20175	-0.15946	-0.21251	-0.18109	-0.16003	-0.1869	-0.16748	-0.16927	-0.15166	-0.13575	-0.16079	-0.15266	-0.15556	-0.1457	-0.18599	-0.16379
-4	-0.22316	-0.23257	-0.20429	-0.23754	-0.22482	-0.22745	-0.21548	-0.19073	-0.22464	-0.21382	-0.19589	-0.21866	-0.18697	-0.21552	-0.19823	-0.20087	-0.22923	-0.21587	-0.16425	-0.1774	-0.19259	-0.19005	-0.18751	-0.20442	-0.21768	-0.21213	-0.1981	-0.20991	-0.22665	-0.21798	-0.2245	-0.19343	-0.17521	-0.21497	-0.15386	-0.183	-0.17021	-0.16431	-0.18425	-0.15188	-0.15336	-0.14468	-0.13591	-0.15669	-0.15392	-0.14754	-0.15205	-0.1516	-0.15027
-3.8	-0.23592	-0.22365	-0.23484	-0.24686	-0.20527	-0.2011	-0.20429	-0.2081	-0.19549	-0.18983	-0.20296	-0.21328	-0.21092	-0.18148	-0.19763	-0.19754	-0.20506	-0.20683	-0.21531	-0.19895	-0.18937	-0.19719	-0.21088	-0.21671	-0.20659	-0.21349	-0.20112	-0.21468	-0.20947	-0.20398	-0.20604	-0.21864	-0.19505	-0.18166	-0.17193	-0.18344	-0.16131	-0.16758	-0.16721	-0.14317	-0.17147	-0.17246	-0.15208	-0.14701	-0.16529	-0.17448	-0.15738	-0.13663	-0.12908
-3.6	-0.20114	-0.21377	-0.22134	-0.22419	-0.21948	-0.21809	-0.21899	-0.23727	-0.23	-0.22463	-0.219	-0.20916	-0.22476	-0.18794	-0.1676	-0.22298	-0.214	-0.20764	-0.21495	-0.21191	-0.21362	-0.21649	-0.191	-0.21654	-0.20051	-0.19044	-0.19595	-0.21833	-0.20851	-0.18777	-0.19928	-0.19093	-0.1849	-0.19165	-0.20377	-0.17475	-0.17516	-0.154	-0.14922	-0.17857	-0.12943	-0.15615	-0.15464	-0.15095	-0.16488	-0.16852	-0.1552	-0.11783	-0.14083
-3.4	-0.24302	-0.20846	-0.23241	-0.21812	-0.20791	-0.23129	-0.22817	-0.22613	-0.24505	-0.2146	-0.20494	-0.18991	-0.2128	-0.18469	-0.20292	-0.20729	-0.21264	-0.21726	-0.18472	-0.19521	-0.2009	-0.20132	-0.19115	-0.21181	-0.20708	-0.21569	-0.22018	-0.21679	-0.19674	-0.17192	-0.20221	-0.19315	-0.16046	-0.18378	-0.16606	-0.16455	-0.16691	-0.14789	-0.13008	-0.16764	-0.15423	-0.1276	-0.16165	-0.16951	-0.17572	-0.1234	-0.15296	-0.1474	-0.13674
-3.2	-0.21637	-0.22426	-0.23296	-0.21352	-0.21192	-0.24388	-0.21023	-0.23004	-0.21253	-0.2112	-0.21792	-0.20093	-0.20679	-0.16892	-0.21185	-0.1944	-0.23144	-0.22134	-0.23341	-0.21133	-0.2166	-0.20433	-0.23117	-0.20055	-0.22473	-0.20093	-0.16571	-0.19074	-0.18758	-0.169	-0.1881	-0.18556	-0.18764	-0.18129	-0.16837	-0.18051	-0.15796	-0.15416	-0.14503	-0.14915	-0.14401	-0.13768	-0.137	-0.15849	-0.18622	-0.14743	-0.15127	-0.14366	-0.15682
-3	-0.23936	-0.21197	-0.21366	-0.22904	-0.23556	-0.21552	-0.2097	-0.21004	-0.2039	-0.20292	-0.23203	-0.19077	-0.19676	-0.20173	-0.21142	-0.19352	-0.2264	-0.20925	-0.21717	-0.19564	-0.22417	-0.191	-0.20491	-0.19719	-0.22819	-0.18911	-0.19283	-0.20038	-0.20209	-0.18697	-0.1775	-0.1823	-0.1517	-0.17392	-0.16292	-0.16749	-0.1563	-0.16267	-0.1821	-0.14258	-0.15371	-0.14977	-0.13587	-0.13933	-0.14778	-0.14403	-0.13973	-0.12881	-0.13698
-2.8	-0.21562	-0.23103	-0.19536	-0.23327	-0.22447	-0.23345	-0.20327	-0.2414	-0.24144	-0.24289	-0.19168	-0.22628	-0.22828	-0.21716	-0.19133	-0.21928	-0.24074	-0.22716	-0.23662	-0.22692	-0.2212	-0.21063	-0.19746	-0.19024	-0.19946	-0.21655	-0.209	-0.18104	-0.18254	-0.19098	-0.19007	-0.16031	-0.17554	-0.16959	-0.12677	-0.17052	-0.16692	-0.15338	-0.15247	-0.13585	-0.14438	-0.14805	-0.13632	-0.13554	-0.14316	-0.1501	-0.13863	-0.14229	-0.14006
-2.6	-0.20464	-0.22359	-0.20006	-0.23192	-0.20751	-0.23645	-0.21008	-0.21532	-0.23853	-0.21353	-0.21631	-0.23449	-0.20806	-0.1992	-0.19904	-0.25457	-0.2416	-0.23254	-0.19385	-0.19561	-0.20074	-0.20719	-0.21929	-0.21178	-0.19169	-0.20673	-0.18635	-0.16847	-0.18437	-0.21047	-0.19261	-0.18195	-0.18467	-0.16747	-0.16235	-0.1818	-0.14524	-0.13342	-0.14163	-0.15454	-0.13722	-0.12389	-0.15079	-0.14984	-0.14746	-0.15169	-0.14244	-0.138	-0.13269
-2.4	-0.21077	-0.23099	-0.21645	-0.2302	-0.22746	-0.20842	-0.20922	-0.22241	-0.21465	-0.21694	-0.2353	-0.21933	-0.22558	-0.23609	-0.23051	-0.2319	-0.24568	-0.2367	-0.23203	-0.19926	-0.20785	-0.22731	-0.21504	-0.20157	-0.19876	-0.15548	-0.18571	-0.21326	-0.17697	-0.16934	-0.16917	-0.18734	-0.17446	-0.15427	-0.16366	-0.16485	-0.16045	-0.12928	-0.14083	-0.16123	-0.12929	-0.11571	-0.11722	-0.11999	-0.11304	-0.15788	-0.12952	-0.12471	-0.12989
-2.2	-0.20703	-0.21248	-0.20901	-0.23643	-0.21999	-0.19208	-0.24382	-0.23613	-0.21533	-0.22548	-0.22971	-0.20918	-0.21165	-0.23316	-0.22846	-0.26482	-0.24515	-0.22607	-0.24684	-0.20932	-0.20032	-0.19578	-0.19457	-0.20753	-0.19343	-0.17589	-0.18121	-0.17164	-0.17481	-0.16744	-0.18511	-0.13967	-0.16814	-0.1629	-0.15208	-0.16855	-0.13633	-0.12746	-0.14835	-0.12573	-0.14347	-0.14178	-0.1317	-0.12167	-0.1389	-0.12072	-0.12834	-0.14803	-0.13923
-2	-0.19249	-0.21328	-0.23429	-0.22134	-0.23817	-0.23543	-0.2556	-0.22958	-0.23669	-0.24119	-0.22424	-0.21899	-0.20278	-0.23376	-0.21447	-0.22882	-0.25184	-0.21269	-0.23288	-0.20083	-0.20325	-0.21201	-0.18656	-0.1734	-0.19539	-0.19278	-0.20016	-0.19304	-0.16924	-0.16172	-0.16498	-0.16089	-0.13447	-0.14147	-0.1413	-0.14053	-0.12183	-0.13668	-0.11566	-0.11608	-0.10152	-0.091722	-0.10481	-0.11656	-0.13188	-0.12438	-0.1035	-0.12278	-0.10589
-1.8	-0.223	-0.2052	-0.22909	-0.23368	-0.25415	-0.23088	-0.22574	-0.26001	-0.21685	-0.24993	-0.2497	-0.22044	-0.23047	-0.231	-0.22935	-0.24864	-0.25336	-0.22181	-0.20718	-0.2066	-0.18283	-0.21992	-0.21866	-0.17451	-0.21099	-0.17694	-0.18921	-0.17332	-0.17008	-0.17216	-0.15501	-0.15488	-0.14767	-0.14699	-0.12968	-0.13778	-0.13665	-0.12503	-0.13956	-0.12222	-0.11363	-0.12461	-0.090117	-0.10805	-0.08518	-0.11433	-0.085977	-0.13459	-0.12245
-1.6	-0.21814	-0.18885	-0.2038	-0.21641	-0.24683	-0.20891	-0.22866	-0.22622	-0.24154	-0.25118	-0.24401	-0.23468	-0.25882	-0.22884	-0.24478	-0.2326	-0.22498	-0.21466	-0.20924	-0.2042	-0.22189	-0.21433	-0.1852	-0.17612	-0.17311	-0.16717	-0.15113	-0.16736	-0.14262	-0.1325	-0.15514	-0.15076	-0.12381	-0.12266	-0.11089	-0.15062	-0.11097	-0.1502	-0.11634	-0.1261	-0.12159	-0.12181	-0.11129	-0.09411	-0.11114	-0.10423	-0.13773	-0.12862	-0.13821
-1.4	-0.23372	-0.19204	-0.22758	-0.24166	-0.23476	-0.2311	-0.24571	-0.23326	-0.22509	-0.25	-0.23454	-0.25563	-0.26191	-0.24642	-0.25622	-0.25703	-0.2595	-0.22453	-0.21631	-0.20014	-0.22413	-0.16152	-0.19684	-0.16929	-0.19051	-0.15146	-0.14805	-0.16522	-0.16167	-0.1406	-0.1173	-0.12637	-0.12759	-0.15652	-0.14246	-0.090696	-0.090576	-0.12156	-0.13391	-0.10915	-0.11137	-0.12433	-0.098085	-0.10673	-0.11266	-0.10723	-0.12459	-0.12081	-0.12652
-1.2	-0.2214	-0.25444	-0.26691	-0.253	-0.24636	-0.24439	-0.2518	-0.26942	-0.27632	-0.27046	-0.26799	-0.22378	-0.21862	-0.26327	-0.25956	-0.27766	-0.23243	-0.22822	-0.19094	-0.20553	-0.18315	-0.16643	-0.17211	-0.16628	-0.16877	-0.16073	-0.13704	-0.15268	-0.15084	-0.13286	-0.13402	-0.12377	-0.13334	-0.11505	-0.10893	-0.10305	-0.099729	-0.10267	-0.12358	-0.090413	-0.11484	-0.099298	-0.095029	-0.097046	-0.098926	-0.093641	-0.10727	-0.1035	-0.12148
-1	-0.22745	-0.20381	-0.23535	-0.24789	-0.22393	-0.23224	-0.24442	-0.25966	-0.26549	-0.26082	-0.26356	-0.24915	-0.24889	-0.26074	-0.2703	-0.25716	-0.2325	-0.19369	-0.20318	-0.19957	-0.18481	-0.1868	-0.1528	-0.18789	-0.15717	-0.13674	-0.15245	-0.12403	-0.12836	-0.1182	-0.14077	-0.10452	-0.13528	-0.08961	-0.087164	-0.12933	-0.10341	-0.092784	-0.098599	-0.080505	-0.11086	-0.074612	-0.092147	-0.061746	-0.11574	-0.11306	-0.085362	-0.098997	-0.1488
-0.8	-0.22834	-0.25037	-0.23021	-0.21308	-0.2244	-0.22795	-0.24449	-0.21817	-0.28066	-0.27238	-0.24555	-0.24607	-0.24348	-0.26172	-0.27892	-0.2672	-0.2551	-0.20489	-0.19361	-0.16385	-0.16567	-0.17371	-0.15331	-0.14659	-0.1671	-0.13354	-0.14527	-0.11481	-0.12447	-0.12384	-0.1147	-0.13809	-0.098602	-0.10139	-0.093722	-0.092107	-0.096038	-0.078681	-0.097238	-0.10867	-0.084312	-0.085848	-0.093139	-0.089279	-0.09826	-0.10682	-0.1212	-0.13325	-0.126
-0.6	-0.22279	-0.24154	-0.21793	-0.24199	-0.25715	-0.23128	-0.25992	-0.27555	-0.24847	-0.24022	-0.25885	-0.28654	-0.27226	-0.26079	-0.21508	-0.23747	-0.22498	-0.21065	-0.20821	-0.19285	-0.17838	-0.17293	-0.14068	-0.12833	-0.13432	-0.13817	-0.12567	-0.12552	-0.13669	-0.12042	-0.10789	-0.10204	-0.098297	-0.090309	-0.074486	-0.10459	-0.086993	-0.061695	-0.10719	-0.075713	-0.064861	-0.083561	-0.093362	-0.095752	-0.10503	-0.097382	-0.10192	-0.15146	-0.13598
-0.4	-0.21633	-0.24856	-0.21971	-0.23481	-0.22823	-0.24979	-0.24846	-0.25752	-0.24657	-0.27721	-0.25148	-0.23292	-0.24359	-0.24332	-0.23097	-0.25353	-0.23297	-0.17535	-0.15792	-0.1643	-0.18583	-0.16085	-0.14661	-0.14534	-0.14803	-0.13078	-0.12765	-0.12116	-0.11102	-0.13957	-0.11434	-0.090521	-0.10395	-0.10528	-0.079827	-0.084805	-0.082687	-0.083775	-0.060983	-0.088371	-0.09021	-0.076402	-0.10644	-0.088428	-0.10661	-0.1353	-0.12456	-0.15106	-0.15182
-0.2	-0.19415	-0.23341	-0.23453	-0.2356	-0.23966	-0.26196	-0.26011	-0.26824	-0.25763	-0.2757	-0.24604	-0.22994	-0.22869	-0.25475	-0.23486	-0.24397	-0.24175	-0.18974	-0.19602	-0.17759	-0.17557	-0.16506	-0.1458	-0.14327	-0.11262	-0.14392	-0.1299	-0.12411	-0.12847	-0.091276	-0.082038	-0.094974	-0.10212	-0.075406	-0.099147	-0.053645	-0.07006	-0.082576	-0.058505	-0.093167	-0.046004	-0.097696	-0.082217	-0.089003	-0.1127	-0.11505	-0.13791	-0.13913	-0.16085
-4.2633e-14	-0.23393	-0.22488	-0.24217	-0.23478	-0.24991	-0.24918	-0.24125	-0.25243	-0.24199	-0.26965	-0.26296	-0.26318	-0.26224	-0.2573	-0.23563	-0.2439	-0.2059	-0.19444	-0.1665	-0.17614	-0.15679	-0.15164	-0.11557	-0.14212	-0.10371	-0.12861	-0.087118	-0.1012	-0.10538	-0.080146	-0.083901	-0.084154	-0.068149	-0.094793	-0.080961	-0.082309	-0.05972	-0.079815	-0.077276	-0.064997	-0.093191	-0.078739	-0.10908	-0.11329	-0.1363	-0.12416	-0.13246	-0.16838	-0.18255
0.2	-0.2053	-0.20581	-0.22811	-0.27445	-0.24845	-0.25937	-0.22761	-0.25776	-0.24231	-0.24062	-0.26772	-0.23246	-0.25002	-0.23204	-0.21422	-0.22184	-0.20967	-0.16348	-0.17092	-0.15616	-0.15924	-0.14997	-0.13407	-0.12161	-0.093993	-0.12272	-0.13338	-0.092665	-0.084011	-0.082598	-0.10142	-0.088154	-0.092956	-0.11226	-0.080085	-0.059977	-0.072341	-0.07806	-0.06662	-0.081728	-0.1119	-0.074083	-0.097281	-0.12426	-0.14249	-0.14785	-0.1795	-0.20455	-0.20961
0.4	-0.21115	-0.23248	-0.26193	-0.23314	-0.25612	-0.2595	-0.26386	-0.25862	-0.25457	-0.23036	-0.2405	-0.24362	-0.24152	-0.23218	-0.22096	-0.23568	-0.19763	-0.18069	-0.15911	-0.12962	-0.16147	-0.10527	-0.12542	-0.11945	-0.13592	-0.11462	-0.06392	-0.11313	-0.088236	-0.072997	-0.096064	-0.074591	-0.064893	-0.053067	-0.067496	-0.072131	-0.063114	-0.089549	-0.073909	-0.083434	-0.090248	-0.12083	-0.12649	-0.14827	-0.13514	-0.18263	-0.18931	-0.2376	-0.2563
0.6	-0.21414	-0.25712	-0.24225	-0.24315	-0.24967	-0.27584	-0.2553	-0.23045	-0.26126	-0.24163	-0.25277	-0.24806	-0.23196	-0.23702	-0.24053	-0.23126	-0.19086	-0.14547	-0.14326	-0.15197	-0.13898	-0.11869	-0.12681	-0.11177	-0.095834	-0.091541	-0.089597	-0.077208	-0.10756	-0.059516	-0.076581	-0.067181	-0.066472	-0.10108	-0.057361	-0.076617	-0.080421	-0.093611	-0.081578	-0.092468	-0.11447	-0.11096	-0.14674	-0.15089	-0.21473	-0.18098	-0.20585	-0.25151	-0.33264
0.8	-0.22051	-0.24708	-0.21137	-0.25056	-0.26603	-0.24687	-0.25315	-0.24495	-0.23897	-0.26565	-0.25843	-0.23742	-0.23018	-0.21362	-0.22195	-0.22323	-0.19222	-0.16499	-0.13546	-0.1448	-0.11597	-0.11787	-0.096502	-0.11152	-0.088709	-0.086467	-0.074756	-0.093822	-0.074161	-0.054436	-0.067254	-0.081706	-0.088517	-0.091951	-0.054865	-0.08918	-0.060934	-0.079718	-0.10065	-0.11931	-0.12085	-0.12121	-0.14003	-0.18802	-0.19356	-0.2172	-0.29182	-0.33909	-0.4112
1	-0.2303	-0.23799	-0.23273	-0.2463	-0.26401	-0.24892	-0.24319	-0.24691	-0.24272	-0.23224	-0.24157	-0.22921	-0.24143	-0.23347	-0.20394	-0.20931	-0.1813	-0.13081	-0.13358	-0.13954	-0.10429	-0.10371	-0.091233	-0.11937	-0.091123	-0.077087	-0.0885	-0.050448	-0.09411	-0.036939	-0.071041	-0.071549	-0.051932	-0.079048	-0.069703	-0.05751	-0.10361	-0.091024	-0.096508	-0.11021	-0.12207	-0.1527	-0.14577	-0.21247	-0.22008	-0.27075	-0.33436	-0.40305	-0.4742
1.2	-0.23667	-0.21214	-0.24216	-0.24364	-0.22905	-0.24481	-0.24766	-0.24901	-0.25469	-0.2523	-0.23966	-0.2398	-0.25059	-0.22968	-0.23007	-0.23083	-0.18352	-0.14164	-0.1229	-0.1338	-0.12281	-0.12145	-0.095851	-0.083757	-0.083269	-0.064478	-0.079541	-0.046909	-0.053726	-0.057788	-0.085957	-0.055679	-0.074966	-0.057956	-0.055421	-0.077679	-0.10959	-0.11084	-0.10833	-0.1402	-0.15377	-0.19072	-0.18943	-0.22719	-0.28355	-0.35571	-0.41766	-0.4711	-0.5857
1.4	-0.20347	-0.23603	-0.23208	-0.23965	-0.26575	-0.25451	-0.28458	-0.26249	-0.24952	-0.22623	-0.27592	-0.20235	-0.22268	-0.214	-0.21348	-0.2058	-0.17763	-0.12816	-0.13589	-0.13865	-0.10795	-0.096066	-0.10159	-0.061488	-0.084369	-0.078618	-0.062658	-0.04819	-0.053648	-0.059673	-0.070603	-0.049405	-0.053942	-0.057875	-0.070234	-0.1043	-0.097932	-0.13446	-0.15532	-0.14408	-0.17216	-0.18814	-0.2285	-0.31284	-0.3411	-0.3929	-0.48362	-0.56384	-0.65986
1.6	-0.25449	-0.24091	-0.23875	-0.2344	-0.22977	-0.25943	-0.262	-0.2744	-0.25722	-0.24126	-0.24913	-0.21581	-0.23366	-0.2065	-0.21133	-0.19428	-0.17212	-0.16216	-0.10801	-0.088279	-0.095552	-0.10648	-0.063368	-0.063266	-0.058572	-0.066796	-0.054502	-0.073756	-0.039169	-0.062473	-0.052249	-0.083091	-0.072842	-0.054411	-0.084605	-0.11912	-0.11941	-0.13647	-0.14483	-0.16649	-0.20542	-0.24924	-0.29586	-0.34724	-0.42937	-0.47141	-0.54142	-0.61922	-0.68756
1.8	-0.22776	-0.23245	-0.25381	-0.23822	-0.22744	-0.24651	-0.22259	-0.25224	-0.25968	-0.23354	-0.23968	-0.24046	-0.21943	-0.22249	-0.19564	-0.18199	-0.17483	-0.12834	-0.11155	-0.090562	-0.10325	-0.093132	-0.097972	-0.07286	-0.086559	-0.049154	-0.03543	-0.075223	-0.04663	-0.045683	-0.029832	-0.062348	-0.06145	-0.080612	-0.058236	-0.12458	-0.14541	-0.15471	-0.1857	-0.22081	-0.27196	-0.33244	-0.35632	-0.43722	-0.51121	-0.57379	-0.62705	-0.69794	-0.76031
2	-0.23513	-0.23234	-0.25282	-0.24806	-0.25763	-0.24648	-0.26778	-0.26612	-0.25964	-0.24646	-0.23514	-0.25193	-0.23229	-0.21806	-0.21861	-0.19296	-0.14584	-0.11443	-0.098047	-0.095505	-0.10065	-0.084003	-0.085803	-0.080598	-0.058998	-0.059392	-0.0658	-0.064434	-0.057308	-0.066702	-0.064748	-0.10422	-0.08676	-0.091813	-0.14537	-0.13601	-0.1798	-0.20799	-0.23412	-0.27249	-0.31875	-0.39223	-0.41995	-0.49698	-0.54903	-0.64081	-0.66634	-0.71728	-0.76205
2.2	-0.23576	-0.22242	-0.24201	-0.23106	-0.2505	-0.24564	-0.24522	-0.24547	-0.24023	-0.24386	-0.23625	-0.21985	-0.2322	-0.21833	-0.2118	-0.1881	-0.15669	-0.12292	-0.099233	-0.063935	-0.083864	-0.070241	-0.058296	-0.057021	-0.051241	-0.055395	-0.058822	-0.04454	-0.060298	-0.040063	-0.072869	-0.085167	-0.10452	-0.11938	-0.1406	-0.18811	-0.21122	-0.25905	-0.2688	-0.33635	-0.40744	-0.43416	-0.51475	-0.56669	-0.62981	-0.68554	-0.73072	-0.75132	-0.77778
2.4	-0.23162	-0.24516	-0.24992	-0.24799	-0.23248	-0.25156	-0.23901	-0.22698	-0.24223	-0.23757	-0.23132	-0.19426	-0.23684	-0.21499	-0.17551	-0.1821	-0.13771	-0.10957	-0.10938	-0.10856	-0.073634	-0.085388	-0.056332	-0.061575	-0.069099	-0.059427	-0.025536	-0.050011	-0.069535	-0.061315	-0.07541	-0.079766	-0.1257	-0.15578	-0.19451	-0.24653	-0.27791	-0.30769	-0.3491	-0.40559	-0.47835	-0.52631	-0.57409	-0.61458	-0.6621	-0.68135	-0.70876	-0.73474	-0.74438
2.6	-0.24057	-0.25654	-0.23302	-0.24649	-0.23362	-0.2458	-0.26632	-0.26358	-0.24679	-0.24817	-0.22202	-0.20989	-0.21335	-0.23005	-0.18974	-0.19358	-0.15483	-0.10465	-0.089141	-0.068152	-0.087388	-0.057802	-0.065335	-0.072741	-0.049983	-0.06147	-0.076138	-0.066028	-0.087001	-0.096497	-0.10544	-0.13685	-0.1442	-0.19888	-0.25237	-0.27106	-0.29804	-0.36597	-0.41552	-0.48737	-0.53481	-0.6021	-0.62023	-0.63213	-0.66194	-0.71629	-0.69452	-0.73021	-0.75072
2.8	-0.23902	-0.2346	-0.24368	-0.24423	-0.25311	-0.25559	-0.26476	-0.24166	-0.26721	-0.26447	-0.23164	-0.23809	-0.23495	-0.21855	-0.19545	-0.20044	-0.15314	-0.096409	-0.088391	-0.073801	-0.064265	-0.072871	-0.078704	-0.053115	-0.063815	-0.055774	-0.057282	-0.054823	-0.084379	-0.09975	-0.13028	-0.15467	-0.17413	-0.25685	-0.27324	-0.35213	-0.3872	-0.44973	-0.50468	-0.56095	-0.5868	-0.63021	-0.64448	-0.65637	-0.65846	-0.65673	-0.71194	-0.70083	-0.73285
3	-0.2368	-0.23452	-0.25691	-0.23763	-0.24252	-0.25666	-0.26948	-0.26007	-0.24767	-0.24818	-0.23539	-0.22009	-0.22722	-0.20315	-0.19448	-0.17936	-0.12252	-0.10307	-0.07505	-0.082685	-0.062038	-0.047219	-0.065851	-0.057785	-0.062851	-0.036728	-0.062475	-0.059725	-0.106	-0.15747	-0.16914	-0.21904	-0.22331	-0.28262	-0.34576	-0.39556	-0.45492	-0.50883	-0.57094	-0.63127	-0.63362	-0.63054	-0.64501	-0.66684	-0.65666	-0.68092	-0.71379	-0.71075	-0.73081
3.2	-0.25281	-0.23348	-0.25491	-0.25791	-0.25336	-0.26037	-0.25951	-0.25631	-0.2727	-0.24531	-0.24688	-0.24327	-0.24045	-0.20238	-0.18601	-0.14807	-0.15057	-0.10992	-0.074406	-0.095125	-0.066789	-0.075159	-0.052315	-0.054955	-0.073627	-0.077422	-0.071007	-0.10981	-0.10582	-0.16006	-0.23569	-0.24282	-0.28625	-0.33953	-0.398	-0.48225	-0.55526	-0.58224	-0.61525	-0.63165	-0.62708	-0.63201	-0.6739	-0.64908	-0.6497	-0.66566	-0.70672	-0.68112	-0.69206
3.4	-0.24476	-0.26251	-0.24895	-0.26101	-0.25706	-0.28828	-0.2533	-0.265	-0.28119	-0.2615	-0.25912	-0.25388	-0.2127	-0.21706	-0.19042	-0.18951	-0.14616	-0.096926	-0.086806	-0.060147	-0.077441	-0.058865	-0.048504	-0.048489	-0.063634	-0.075367	-0.13181	-0.12264	-0.17755	-0.2206	-0.2614	-0.29884	-0.36253	-0.43231	-0.48411	-0.57207	-0.60515	-0.62484	-0.66079	-0.66802	-0.65936	-0.64743	-0.65225	-0.65238	-0.67308	-0.67173	-0.68752	-0.67495	-0.65904
3.6	-0.27703	-0.2558	-0.26451	-0.2715	-0.27856	-0.28876	-0.2876	-0.29316	-0.28219	-0.26041	-0.28604	-0.25288	-0.26388	-0.22739	-0.20557	-0.16319	-0.14585	-0.11876	-0.070752	-0.072689	-0.030289	-0.057533	-0.057825	-0.067754	-0.065868	-0.11722	-0.11993	-0.16254	-0.23524	-0.27132	-0.32138	-0.37697	-0.46248	-0.48583	-0.57111	-0.62461	-0.65325	-0.67403	-0.66101	-0.64179	-0.66731	-0.66283	-0.6546	-0.66126	-0.65323	-0.66401	-0.68232	-0.67462	-0.66959
3.8	-0.29518	-0.28208	-0.29717	-0.27973	-0.28916	-0.28874	-0.33093	-0.29709	-0.31494	-0.28946	-0.31419	-0.29086	-0.25289	-0.22698	-0.20909	-0.16483	-0.12196	-0.10342	-0.065936	-0.064905	-0.041268	-0.070754	-0.066603	-0.069592	-0.12152	-0.11771	-0.17264	-0.2128	-0.29374	-0.32777	-0.42221	-0.45976	-0.52131	-0.5649	-0.637	-0.64756	-0.66269	-0.65457	-0.68176	-0.65799	-0.66426	-0.67351	-0.67693	-0.67094	-0.68188	-0.64307	-0.65522	-0.65784	-0.63493
4	-0.30285	-0.3277	-0.32827	-0.3466	-0.31658	-0.34	-0.32212	-0.33752	-0.32423	-0.29439	-0.32345	-0.31343	-0.29964	-0.23673	-0.21849	-0.1785	-0.13681	-0.14001	-0.072588	-0.082054	-0.055231	-0.085362	-0.067861	-0.13337	-0.14569	-0.15667	-0.23156	-0.27545	-0.35258	-0.40747	-0.47071	-0.52634	-0.59823	-0.64012	-0.66272	-0.6833	-0.6632	-0.68125	-0.7001	-0.67103	-0.67996	-0.67497	-0.6552	-0.67479	-0.69093	-0.68308	-0.66409	-0.65406	-0.64414
4.2	-0.34141	-0.36239	-0.36817	-0.37767	-0.37746	-0.37121	-0.38126	-0.38444	-0.37783	-0.36538	-0.36201	-0.33386	-0.31778	-0.26227	-0.22285	-0.19293	-0.1608	-0.14169	-0.064497	-0.070964	-0.087948	-0.079361	-0.108	-0.10491	-0.17885	-0.21234	-0.28441	-0.32256	-0.3767	-0.47835	-0.55272	-0.61529	-0.65922	-0.66972	-0.68484	-0.65931	-0.68011	-0.65651	-0.66837	-0.67533	-0.67158	-0.68031	-0.67118	-0.70016	-0.68562	-0.69535	-0.67205	-0.6444	-0.66617
4.4	-0.35424	-0.38765	-0.38014	-0.41442	-0.41144	-0.41441	-0.41316	-0.40715	-0.42584	-0.40367	-0.40078	-0.39121	-0.35244	-0.31774	-0.27081	-0.23388	-0.18626	-0.14941	-0.12399	-0.081981	-0.073946	-0.11831	-0.13398	-0.14195	-0.25364	-0.27759	-0.34819	-0.41306	-0.46895	-0.56058	-0.65033	-0.67958	-0.6683	-0.66819	-0.65989	-0.65006	-0.68323	-0.69354	-0.70365	-0.69044	-0.69133	-0.70832	-0.68155	-0.69214	-0.70046	-0.67148	-0.67099	-0.63838	-0.62173
4.6	-0.37335	-0.38989	-0.4018	-0.41482	-0.43857	-0.46037	-0.47184	-0.47525	-0.47146	-0.44908	-0.43759	-0.42492	-0.41452	-0.38755	-0.32711	-0.25647	-0.21859	-0.14506	-0.13588	-0.13917	-0.11309	-0.13493	-0.19758	-0.25891	-0.3243	-0.34782	-0.44362	-0.47751	-0.56719	-0.64743	-0.69144	-0.66446	-0.68829	-0.68737	-0.65737	-0.69198	-0.70505	-0.6944	-0.71011	-0.71163	-0.68143	-0.69219	-0.72279	-0.70701	-0.69935	-0.64253	-0.61662	-0.6178	-0.60175
4.8	-0.35714	-0.37461	-0.39843	-0.38896	-0.41734	-0.44608	-0.45554	-0.46419	-0.47384	-0.50123	-0.51128	-0.48189	-0.49331	-0.45568	-0.42687	-0.35576	-0.29148	-0.22787	-0.14435	-0.15129	-0.15459	-0.18843	-0.2534	-0.3225	-0.37538	-0.4434	-0.53534	-0.59754	-0.6736	-0.68185	-0.66129	-0.66968	-0.68177	-0.65818	-0.68777	-0.67251	-0.69875	-0.71023	-0.7113	-0.70026	-0.72264	-0.69109	-0.69298	-0.68129	-0.64887	-0.64267	-0.62343	-0.63017	-0.61328
5	-0.30165	-0.33011	-0.34454	-0.40957	-0.404	-0.41943	-0.4491	-0.45134	-0.46801	-0.47758	-0.51624	-0.5251	-0.49094	-0.49745	-0.48255	-0.42309	-0.37216	-0.28655	-0.22336	-0.20843	-0.22295	-0.23954	-0.32262	-0.39294	-0.47401	-0.50959	-0.62489	-0.68525	-0.69035	-0.70009	-0.67531	-0.69326	-0.688	-0.69365	-0.70063	-0.70919	-0.70587	-0.71367	-0.70212	-0.74161	-0.73085	-0.69969	-0.6923	-0.68537	-0.65068	-0.63123	-0.61342	-0.60552	-0.60319
5.2	-0.30373	-0.33357	-0.32669	-0.35271	-0.3757	-0.39827	-0.40017	-0.43685	-0.45323	-0.42543	-0.46359	-0.50087	-0.50391	-0.51022	-0.5111	-0.47488	-0.43627	-0.37369	-0.30317	-0.26009	-0.26248	-0.32473	-0.39599	-0.44458	-0.53179	-0.66934	-0.68054	-0.68931	-0.67464	-0.68156	-0.68609	-0.69617	-0.7295	-0.71764	-0.73617	-0.72592	-0.7167	-0.69659	-0.7452	-0.70441	-0.72749	-0.70636	-0.65481	-0.6679	-0.64988	-0.60234	-0.57995	-0.59146	-0.54507
5.4	-0.29617	-0.32482	-0.34544	-0.3588	-0.38279	-0.40479	-0.41818	-0.41404	-0.44047	-0.43068	-0.43904	-0.46891	-0.4634	-0.53128	-0.53106	-0.54819	-0.52447	-0.47084	-0.41745	-0.33827	-0.35945	-0.39656	-0.5044	-0.57087	-0.64031	-0.69622	-0.6878	-0.69851	-0.6775	-0.6974	-0.70803	-0.67849	-0.7321	-0.72337	-0.71733	-0.72376	-0.72549	-0.74028	-0.7362	-0.73397	-0.68694	-0.6958	-0.63922	-0.63787	-0.61659	-0.61081	-0.6047	-0.55193	-0.51719
5.6	-0.3224	-0.34211	-0.34694	-0.36262	-0.37201	-0.42788	-0.41327	-0.42111	-0.42726	-0.45485	-0.45506	-0.48069	-0.47281	-0.4629	-0.48331	-0.53127	-0.54006	-0.51974	-0.52293	-0.45937	-0.46038	-0.5402	-0.57796	-0.67694	-0.68937	-0.67565	-0.69456	-0.68022	-0.69323	-0.69676	-0.70993	-0.71324	-0.72165	-0.73097	-0.73746	-0.7325	-0.73384	-0.74999	-0.72531	-0.7026	-0.67955	-0.66972	-0.63711	-0.62096	-0.6169	-0.58063	-0.56302	-0.53817	-0.5192
5.8	-0.35374	-0.36008	-0.38756	-0.37358	-0.42384	-0.39516	-0.43362	-0.43388	-0.41625	-0.45159	-0.45503	-0.44083	-0.45328	-0.49573	-0.46911	-0.50027	-0.50963	-0.5256	-0.53898	-0.53434	-0.55925	-0.62628	-0.67898	-0.70273	-0.70206	-0.705	-0.70255	-0.70056	-0.70789	-0.70695	-0.72802	-0.7404	-0.75246	-0.7318	-0.74031	-0.74786	-0.74095	-0.74741	-0.73407	-0.7151	-0.66316	-0.65009	-0.65476	-0.62472	-0.62297	-0.59019	-0.54964	-0.48231	-0.48606
6	-0.37182	-0.36953	-0.36802	-0.38781	-0.43001	-0.42188	-0.41885	-0.41072	-0.42055	-0.45812	-0.43946	-0.4534	-0.45628	-0.45922	-0.46555	-0.47977	-0.48707	-0.50372	-0.55238	-0.58568	-0.65833	-0.67236	-0.67705	-0.70426	-0.69312	-0.67765	-0.69764	-0.72096	-0.7019	-0.72823	-0.74599	-0.75579	-0.74155	-0.74708	-0.74843	-0.77084	-0.7605	-0.74485	-0.69655	-0.68418	-0.65897	-0.63549	-0.62326	-0.59216	-0.58022	-0.56652	-0.54326	-0.48378	-0.43998
6.2	-0.38004	-0.38325	-0.40504	-0.41651	-0.39062	-0.40609	-0.41324	-0.42751	-0.42048	-0.43905	-0.4553	-0.46183	-0.45102	-0.45382	-0.46688	-0.46147	-0.45028	-0.50546	-0.53429	-0.6145	-0.66056	-0.67676	-0.66906	-0.65838	-0.67762	-0.68212	-0.7216	-0.72774	-0.75679	-0.72708	-0.76061	-0.74052	-0.75538	-0.76367	-0.7583	-0.75597	-0.76006	-0.71796	-0.66685	-0.65658	-0.6456	-0.62346	-0.63925	-0.58702	-0.56505	-0.54252	-0.47978	-0.47397	-0.42157
6.4	-0.39277	-0.40495	-0.41033	-0.42062	-0.38537	-0.42841	-0.41674	-0.40753	-0.43645	-0.45081	-0.44085	-0.45142	-0.46201	-0.43521	-0.49965	-0.47962	-0.53676	-0.54399	-0.60375	-0.61453	-0.65268	-0.65973	-0.68467	-0.66941	-0.72013	-0.71053	-0.7276	-0.73571	-0.75542	-0.75196	-0.76324	-0.7496	-0.78251	-0.77439	-0.77108	-0.7581	-0.71592	-0.68169	-0.66073	-0.66939	-0.63463	-0.64497	-0.60784	-0.58691	-0.55732	-0.49994	-0.46509	-0.41443	-0.39674
6.6	-0.40443	-0.40767	-0.39081	-0.43828	-0.41759	-0.41939	-0.4157	-0.433	-0.43982	-0.44435	-0.45199	-0.50522	-0.48478	-0.50852	-0.49188	-0.5119	-0.57305	-0.60934	-0.60229	-0.65502	-0.66758	-0.67557	-0.69856	-0.70174	-0.70512	-0.7456	-0.73896	-0.75253	-0.77204	-0.75637	-0.74272	-0.74685	-0.77534	-0.75606	-0.7578	-0.73254	-0.6775	-0.68697	-0.66247	-0.65976	-0.655	-0.60425	-0.5745	-0.55774	-0.49513	-0.47636	-0.42101	-0.40024	-0.37319
6.8	-0.38336	-0.37191	-0.40224	-0.42503	-0.42807	-0.41135	-0.41878	-0.4137	-0.4026	-0.43354	-0.45194	-0.48734	-0.49685	-0.56104	-0.56455	-0.57782	-0.60573	-0.61063	-0.64341	-0.65858	-0.65861	-0.69533	-0.7143	-0.70974	-0.73186	-0.74072	-0.75037	-0.74024	-0.74891	-0.77412	-0.76175	-0.77349	-0.76278	-0.74014	-0.74837	-0.69055	-0.66615	-0.66127	-0.6785	-0.62198	-0.61347	-0.58537	-0.5369	-0.51397	-0.48054	-0.43189	-0.4105	-0.36383	-0.33622
7	-0.36689	-0.38636	-0.39772	-0.40328	-0.4237	-0.41898	-0.41078	-0.41303	-0.4241	-0.44201	-0.4798	-0.53678	-0.58403	-0.56285	-0.59349	-0.59459	-0.62763	-0.65045	-0.66256	-0.68712	-0.69611	-0.71482	-0.72352	-0.76149	-0.75665	-0.74392	-0.73987	-0.74751	-0.75182	-0.76924	-0.75442	-0.76042	-0.76306	-0.71787	-0.69339	-0.69656	-0.69231	-0.67383	-0.66253	-0.6343	-0.58795	-0.56204	-0.51822	-0.48704	-0.46578	-0.40542	-0.36016	-0.35461	-0.31368
7.2	-0.36911	-0.37458	-0.39848	-0.39971	-0.3906	-0.44034	-0.40727	-0.42973	-0.43078	-0.50383	-0.53603	-0.55364	-0.58487	-0.5991	-0.58832	-0.61411	-0.63342	-0.65364	-0.68149	-0.70413	-0.71035	-0.72009	-0.73718	-0.73407	-0.71946	-0.74983	-0.75205	-0.77975	-0.75874	-0.76189	-0.80412	-0.76061	-0.74109	-0.68578	-0.69214	-0.65121	-0.68099	-0.66914	-0.62434	-0.60777	-0.5775	-0.53128	-0.48903	-0.47028	-0.4169	-0.39385	-0.34733	-0.33636	-0.3243
7.4	-0.38151	-0.40832	-0.40021	-0.40699	-0.42102	-0.44234	-0.42711	-0.43761	-0.45164	-0.51841	-0.5495	-0.58761	-0.61205	-0.63511	-0.66566	-0.64802	-0.69659	-0.71509	-0.73594	-0.76434	-0.74213	-0.75973	-0.76105	-0.76846	-0.79004	-0.782	-0.80319	-0.79685	-0.79729	-0.80796	-0.76652	-0.73621	-0.67841	-0.6413	-0.6772	-0.66593	-0.68516	-0.63935	-0.61556	-0.56141	-0.53489	-0.51345	-0.479	-0.43067	-0.39072	-0.36471	-0.33048	-0.3012	-0.27556
7.6	-0.41012	-0.39331	-0.40626	-0.39948	-0.39847	-0.42705	-0.43251	-0.47156	-0.51435	-0.55548	-0.57821	-0.58075	-0.61328	-0.66151	-0.66721	-0.70518	-0.70816	-0.72746	-0.74077	-0.76004	-0.76073	-0.77579	-0.75193	-0.77546	-0.77599	-0.78429	-0.77581	-0.77288	-0.79712	-0.74555	-0.73486	-0.69305	-0.66278	-0.68636	-0.68291	-0.66554	-0.65815	-0.62546	-0.62172	-0.5687	-0.51257	-0.47445	-0.42478	-0.3966	-0.35964	-0.33871	-0.32147	-0.30885	-0.29004
7.8	-0.38398	-0.3723	-0.39355	-0.40681	-0.40589	-0.43049	-0.44262	-0.52234	-0.51556	-0.57845	-0.58071	-0.57612	-0.60826	-0.64171	-0.67522	-0.69581	-0.71998	-0.75908	-0.73517	-0.7316	-0.76703	-0.75987	-0.77415	-0.7845	-0.75581	-0.78477	-0.78837	-0.768	-0.73622	-0.71481	-0.68468	-0.65106	-0.639	-0.64962	-0.67311	-0.64636	-0.62337	-0.57921	-0.54108	-0.52062	-0.48656	-0.40022	-0.4107	-0.35896	-0.33742	-0.31243	-0.27557	-0.28183	-0.27389
8	-0.39077	-0.39217	-0.39641	-0.38845	-0.42109	-0.48907	-0.52916	-0.55012	-0.58253	-0.5584	-0.60443	-0.61931	-0.64753	-0.651	-0.68288	-0.70378	-0.71468	-0.73449	-0.75864	-0.74935	-0.77411	-0.76102	-0.77669	-0.79043	-0.76216	-0.77373	-0.77344	-0.76985	-0.71986	-0.6806	-0.65453	-0.68006	-0.65995	-0.65465	-0.66322	-0.63683	-0.56559	-0.54578	-0.48893	-0.44094	-0.40214	-0.41107	-0.35181	-0.35432	-0.30738	-0.28726	-0.27361	-0.29073	-0.25338
8.2	-0.40026	-0.41755	-0.39141	-0.39751	-0.45941	-0.51304	-0.51426	-0.56003	-0.58426	-0.60294	-0.62766	-0.61753	-0.67763	-0.69015	-0.71142	-0.71988	-0.74634	-0.75941	-0.76294	-0.75708	-0.78571	-0.76372	-0.76099	-0.77116	-0.7603	-0.77859	-0.75647	-0.70276	-0.68764	-0.64675	-0.64306	-0.65836	-0.70281	-0.64878	-0.66424	-0.62199	-0.5589	-0.50364	-0.47356	-0.42272	-0.4034	-0.35688	-0.32607	-0.31533	-0.29305	-0.27586	-0.27425	-0.26373	-0.25464
8.4	-0.36002	-0.40466	-0.39641	-0.46554	-0.47396	-0.52	-0.53885	-0.55197	-0.61947	-0.6045	-0.65027	-0.65026	-0.67326	-0.70347	-0.75189	-0.73976	-0.76774	-0.75617	-0.759	-0.77496	-0.76923	-0.78515	-0.77539	-0.77283	-0.80184	-0.75702	-0.72913	-0.6799	-0.67472	-0.67073	-0.67571	-0.68992	-0.68873	-0.6504	-0.62435	-0.57726	-0.52555	-0.47599	-0.45147	-0.35211	-0.37155	-0.3564	-0.33951	-0.30271	-0.30269	-0.25106	-0.25209	-0.26407	-0.23258
8.6	-0.39401	-0.41194	-0.414	-0.52789	-0.54597	-0.56021	-0.54685	-0.59959	-0.64088	-0.65102	-0.66899	-0.67343	-0.71094	-0.72833	-0.75034	-0.7691	-0.75047	-0.77108	-0.77363	-0.75538	-0.75123	-0.77932	-0.8019	-0.80977	-0.76024	-0.71433	-0.67679	-0.65611	-0.66159	-0.69322	-0.69182	-0.67827	-0.66044	-0.61755	-0.5738	-0.51783	-0.47462	-0.43286	-0.40444	-0.37779	-0.34631	-0.33875	-0.30163	-0.26992	-0.25199	-0.24754	-0.25172	-0.23592	-0.22085
8.8	-0.41527	-0.40896	-0.503	-0.51365	-0.516	-0.57157	-0.59784	-0.60852	-0.64215	-0.66374	-0.67581	-0.70304	-0.72324	-0.75674	-0.76353	-0.76364	-0.75565	-0.74773	-0.77141	-0.78018	-0.7904	-0.79289	-0.77037	-0.76284	-0.73221	-0.67975	-0.66334	-0.66143	-0.68828	-0.65818	-0.66642	-0.66096	-0.62848	-0.58036	-0.53943	-0.47901	-0.43373	-0.38858	-0.35261	-0.36424	-0.30862	-0.28519	-0.28328	-0.28372	-0.25201	-0.25154	-0.24647	-0.22126	-0.212
9	-0.4595	-0.46818	-0.52542	-0.51901	-0.5769	-0.61592	-0.63426	-0.65304	-0.65382	-0.67329	-0.71731	-0.72632	-0.76475	-0.74863	-0.76058	-0.76091	-0.76395	-0.76343	-0.78704	-0.78879	-0.77975	-0.7755	-0.73701	-0.69677	-0.67364	-0.63202	-0.66484	-0.67092	-0.6757	-0.6981	-0.67853	-0.63758	-0.60365	-0.56029	-0.49582	-0.44646	-0.39123	-0.39582	-0.33413	-0.332	-0.29838	-0.26215	-0.25815	-0.25314	-0.23691	-0.2623	-0.25195	-0.21218	-0.2245
9.2	-0.42946	-0.51691	-0.52513	-0.56071	-0.59558	-0.6544	-0.64238	-0.66466	-0.69022	-0.73474	-0.7639	-0.72308	-0.75378	-0.77182	-0.7556	-0.77812	-0.75096	-0.75829	-0.76906	-0.78094	-0.78254	-0.73405	-0.70663	-0.67795	-0.63713	-0.63325	-0.63948	-0.64707	-0.70577	-0.69243	-0.65267	-0.63486	-0.57621	-0.48988	-0.4448	-0.43063	-0.36805	-0.35737	-0.32863	-0.3032	-0.30169	-0.26477	-0.25323	-0.2306	-0.2334	-0.24228	-0.22486	-0.19585	-0.18837
9.4	-0.51415	-0.48649	-0.55148	-0.62081	-0.63369	-0.66046	-0.66101	-0.69903	-0.72995	-0.73645	-0.72705	-0.74837	-0.77101	-0.78745	-0.75162	-0.76907	-0.75506	-0.76878	-0.7555	-0.78349	-0.74449	-0.69626	-0.6938	-0.64958	-0.62711	-0.64138	-0.6621	-0.65747	-0.69423	-0.67523	-0.63097	-0.55797	-0.51917	-0.458	-0.41196	-0.36869	-0.35584	-0.3153	-0.29406	-0.30503	-0.26816	-0.24249	-0.27247	-0.23964	-0.22462	-0.22183	-0.21185	-0.18739	-0.17126
9.6	-0.51902	-0.5514	-0.62724	-0.65397	-0.63806	-0.66872	-0.69932	-0.71737	-0.75846	-0.74972	-0.75979	-0.75216	-0.7507	-0.7555	-0.76742	-0.76279	-0.76071	-0.75023	-0.76692	-0.74937	-0.6982	-0.68128	-0.62286	-0.63695	-0.66218	-0.66238	-0.68485	-0.68438	-0.68643	-0.63624	-0.58671	-0.50567	-0.4441	-0.42553	-0.39318	-0.32892	-0.31438	-0.2822	-0.27779	-0.27341	-0.2353	-0.24616	-0.19762	-0.21428	-0.22043	-0.2069	-0.1748	-0.18934	-0.18148
9.8	-0.5749	-0.62376	-0.62889	-0.63762	-0.70562	-0.69656	-0.69295	-0.73262	-0.7221	-0.74289	-0.76552	-0.77079	-0.77848	-0.76007	-0.76524	-0.75605	-0.76417	-0.76189	-0.74544	-0.71174	-0.6347	-0.61379	-0.62019	-0.63222	-0.67042	-0.66639	-0.65603	-0.6786	-0.6297	-0.60589	-0.51999	-0.50016	-0.42493	-0.37401	-0.34119	-0.31867	-0.31477	-0.28512	-0.26585	-0.24452	-0.23167	-0.23877	-0.22849	-0.2044	-0.22168	-0.21022	-0.20507	-0.1769	-0.19851
10	-0.61422	-0.62769	-0.65048	-0.66088	-0.68556	-0.72429	-0.72882	-0.7463	-0.7264	-0.77851	-0.7726	-0.75677	-0.79009	-0.76637	-0.76668	-0.74849	-0.75644	-0.73076	-0.73779	-0.64524	-0.58825	-0.60976	-0.64742	-0.66874	-0.65782	-0.71198	-0.68082	-0.67711	-0.62771	-0.52887	-0.47082	-0.4392	-0.38028	-0.36343	-0.31384	-0.29757	-0.27746	-0.27321	-0.25054	-0.23992	-0.22439	-0.20348	-0.19674	-0.20064	-0.19003	-0.17714	-0.18593	-0.17297	-0.20546
10.2	-0.62339	-0.64733	-0.66677	-0.69095	-0.70482	-0.72521	-0.76669	-0.74916	-0.75942	-0.7226	-0.74631	-0.74379	-0.75311	-0.75346	-0.75347	-0.74046	-0.74152	-0.72046	-0.65632	-0.58613	-0.6268	-0.61633	-0.68514	-0.67331	-0.68512	-0.69164	-0.64451	-0.60685	-0.58327	-0.50204	-0.45617	-0.39665	-0.36703	-0.33316	-0.30156	-0.26198	-0.27247	-0.25146	-0.24187	-0.24517	-0.24113	-0.20745	-0.20523	-0.19247	-0.21367	-0.17249	-0.17549	-0.17334	-0.16604
10.4	-0.60833	-0.64064	-0.65014	-0.68728	-0.70627	-0.70728	-0.73575	-0.74067	-0.73073	-0.74402	-0.74608	-0.75561	-0.77417	-0.7509	-0.74038	-0.75535	-0.70949	-0.6682	-0.63479	-0.61314	-0.63498	-0.6639	-0.66868	-0.71566	-0.68683	-0.69759	-0.63041	-0.58045	-0.49727	-0.47194	-0.41915	-0.3797	-0.32839	-0.31595	-0.30922	-0.27531	-0.27165	-0.26996	-0.20216	-0.22273	-0.21437	-0.20084	-0.20552	-0.20429	-0.18896	-0.18401	-0.16264	-0.15817	-0.15215
10.6	-0.62576	-0.65333	-0.68923	-0.71672	-0.727	-0.71536	-0.76151	-0.70537	-0.74914	-0.76286	-0.76746	-0.75137	-0.73443	-0.74528	-0.73469	-0.71961	-0.66847	-0.62291	-0.588	-0.62782	-0.63633	-0.67051	-0.70182	-0.69363	-0.70038	-0.63032	-0.64111	-0.54984	-0.48513	-0.42958	-0.38394	-0.3318	-0.33079	-0.30219	-0.25477	-0.23038	-0.22402	-0.23505	-0.22081	-0.18191	-0.20908	-0.18895	-0.1974	-0.15591	-0.16394	-0.16655	-0.16956	-0.15722	-0.15013
10.8	-0.64245	-0.67956	-0.69031	-0.70662	-0.72155	-0.72144	-0.72899	-0.74101	-0.71614	-0.75292	-0.73451	-0.75279	-0.74156	-0.73402	-0.73782	-0.65361	-0.62941	-0.61096	-0.59679	-0.6379	-0.66221	-0.70977	-0.71585	-0.70472	-0.69274	-0.60634	-0.56928	-0.50346	-0.44677	-0.39787	-0.34784	-0.33375	-0.31065	-0.28267	-0.25244	-0.25408	-0.21935	-0.20112	-0.23273	-0.22623	-0.19131	-0.16889	-0.18103	-0.16903	-0.1733	-0.18374	-0.16315	-0.16125	-0.15723
11	-0.67496	-0.69881	-0.7111	-0.71861	-0.7315	-0.7348	-0.74029	-0.72283	-0.7204	-0.73534	-0.73842	-0.76025	-0.72456	-0.73744	-0.6571	-0.62359	-0.56758	-0.57771	-0.62338	-0.66122	-0.68927	-0.69717	-0.72324	-0.69576	-0.63425	-0.58209	-0.5286	-0.46435	-0.42668	-0.36283	-0.31936	-0.31035	-0.31185	-0.26939	-0.26384	-0.23234	-0.20583	-0.21214	-0.20077	-0.21206	-0.21316	-0.15245	-0.16331	-0.15453	-0.19359	-0.16417	-0.15925	-0.16293	-0.13146
11.2	-0.67945	-0.69318	-0.69467	-0.71263	-0.71679	-0.70144	-0.7206	-0.71957	-0.71804	-0.73028	-0.74153	-0.73845	-0.726	-0.69636	-0.63123	-0.59769	-0.57553	-0.60038	-0.65438	-0.69119	-0.72189	-0.69284	-0.70766	-0.65815	-0.60133	-0.55802	-0.51703	-0.40746	-0.37262	-0.33674	-0.31397	-0.30493	-0.26372	-0.25456	-0.22187	-0.21169	-0.22091	-0.19258	-0.20117	-0.18183	-0.18901	-0.15705	-0.15843	-0.15473	-0.18037	-0.1687	-0.15923	-0.1342	-0.15504
11.4	-0.70638	-0.70392	-0.73004	-0.67599	-0.70497	-0.71894	-0.71452	-0.73288	-0.73231	-0.73227	-0.72496	-0.72434	-0.68894	-0.64917	-0.58218	-0.57228	-0.59359	-0.64515	-0.68275	-0.71127	-0.67964	-0.72492	-0.68736	-0.62086	-0.57928	-0.49409	-0.45993	-0.38808	-0.36102	-0.31714	-0.29067	-0.26113	-0.22862	-0.25388	-0.21098	-0.18532	-0.2165	-0.19996	-0.21485	-0.18581	-0.16693	-0.17254	-0.1417	-0.1528	-0.14182	-0.14737	-0.12337	-0.11636	-0.11732
11.6	-0.70627	-0.7042	-0.68716	-0.71836	-0.71034	-0.70326	-0.73787	-0.72742	-0.6976	-0.7284	-0.72512	-0.68482	-0.65775	-0.59065	-0.59084	-0.59396	-0.61967	-0.6732	-0.72259	-0.72331	-0.70755	-0.67266	-0.63962	-0.58675	-0.48317	-0.44821	-0.41699	-0.37974	-0.32991	-0.29092	-0.25477	-0.2477	-0.25099	-0.21595	-0.24003	-0.19728	-0.1799	-0.19782	-0.20863	-0.15789	-0.14772	-0.15524	-0.17922	-0.13723	-0.15656	-0.15879	-0.1581	-0.10757	-0.13201
11.8	-0.66781	-0.72998	-0.70732	-0.7145	-0.70245	-0.7103	-0.71917	-0.72311	-0.71499	-0.70952	-0.70743	-0.6618	-0.60946	-0.59688	-0.59298	-0.61005	-0.6771	-0.70542	-0.72359	-0.71691	-0.69675	-0.65077	-0.59067	-0.5617	-0.4864	-0.42903	-0.39117	-0.33702	-0.28356	-0.27448	-0.25452	-0.21954	-0.22724	-0.23198	-0.20222	-0.2087	-0.20179	-0.15579	-0.15984	-0.17051	-0.17982	-0.14945	-0.14376	-0.15316	-0.16226	-0.14138	-0.12055	-0.14163	-0.12191
12	-0.6993	-0.71263	-0.70758	-0.6927	-0.72175	-0.69345	-0.70306	-0.70739	-0.72324	-0.67594	-0.67677	-0.6119	-0.58252	-0.57674	-0.63562	-0.68277	-0.69864	-0.7218	-0.72547	-0.71025	-0.68715	-0.59732	-0.54282	-0.48836	-0.43628	-0.37856	-0.34163	-0.31161	-0.28629	-0.2565	-0.25277	-0.23975	-0.21727	-0.22198	-0.19087	-0.18961	-0.18481	-0.19098	-0.18214	-0.16789	-0.14072	-0.12653	-0.14879	-0.15725	-0.15418	-0.12928	-0.15936	-0.12847	-0.11774
[truncated: 72 more columns]

## Sheet: fig.2a
	1.62009	1.62036	1.62064	1.62091	1.62118	1.62145	1.62172	1.622	1.62227	1.62254	1.62281	1.62308	1.62336	1.62363	1.6239	1.62418	1.62445	1.62472	1.62499	1.62527	1.62554	1.62581	1.62609	1.62636	1.62663	1.62691	1.62718	1.62746	1.62773	1.628	1.62828	1.62855	1.62883	1.6291	1.62938	1.62965	1.62993	1.6302	1.63048	1.63075	1.63103	1.6313	1.63158	1.63185	1.63213	1.6324	1.63268	1.63296	1.63323
-1.24456e+13	0.0345109	0.0348237	0.0345099	0.0350315	0.03496	0.0347756	0.03555	0.0354626	0.0360795	0.0368194	0.0366559	0.0351761	0.0352464	0.0347723	0.0346563	0.035102	0.0348074	0.0344155	0.0338561	0.0341824	0.0327914	0.0325022	0.032299	0.0332023	0.0327176	0.0325428	0.0317256	0.0314556	0.0310259	0.0301943	0.0312213	0.0323789	0.0324185	0.031474	0.0309756	0.0313183	0.0312304	0.0319321	0.0317587	0.0314261	0.0306562	0.0297484	0.0303526	0.030812	0.0305405	0.0300109	0.0299318	0.02836	0.0295039
-12341914582081	0.0348277	0.0345646	0.0347997	0.0334429	0.0333394	0.0329161	0.0322896	0.033792	0.0344395	0.0334759	0.0340282	0.0338113	0.0338817	0.0348043	0.0339761	0.0346051	0.0358623	0.0344861	0.0338247	0.0333982	0.0332127	0.0331045	0.0329651	0.0329827	0.0332435	0.0332328	0.0333697	0.0332585	0.0329561	0.0336954	0.0331473	0.0327663	0.0324473	0.0315006	0.0310951	0.031665	0.0304395	0.0291911	0.0298337	0.0300623	0.0301527	0.0304427	0.0310563	0.030953	0.0306293	0.0294175	0.0292176	0.0287573	0.0293367
-1.22382e+13	0.0326844	0.032696	0.0328325	0.0331297	0.0325513	0.0316004	0.0316348	0.0313353	0.0321786	0.0325074	0.0323598	0.0310729	0.0310222	0.0309496	0.0314619	0.0316974	0.0321766	0.0321934	0.0312514	0.0312571	0.0313968	0.0321536	0.0324057	0.0327474	0.0324572	0.0322964	0.0323487	0.0323106	0.0325489	0.0337053	0.033725	0.0343764	0.0344409	0.0334334	0.0335399	0.033545	0.0333333	0.0338639	0.0329215	0.0329273	0.0326238	0.0318028	0.0309055	0.0313981	0.0316626	0.0314616	0.0312844	0.029648	0.0307034
-1.21345e+13	0.0384834	0.0377739	0.0372143	0.0359614	0.0361358	0.035395	0.034626	0.0352254	0.0330572	0.0332316	0.033161	0.0326874	0.033953	0.0333699	0.0324775	0.0326467	0.0329438	0.0320177	0.0329571	0.0338014	0.0332413	0.0332843	0.0320438	0.0314416	0.0318967	0.0319702	0.0320435	0.0322285	0.0327137	0.0314375	0.0312996	0.0312469	0.0315714	0.0321304	0.0314143	0.0312366	0.0304383	0.0298652	0.0290807	0.0296027	0.0295801	0.0285025	0.02854	0.0288524	0.0283779	0.0277192	0.0286748	0.0282381	0.0294734
-1.20308e+13	0.0380632	0.037789	0.038285	0.0380001	0.0373776	0.0369184	0.0357845	0.0353123	0.0363508	0.0351577	0.0341549	0.0332856	0.0332991	0.0333089	0.0322426	0.0322501	0.0330453	0.0329266	0.0316474	0.0314953	0.0318649	0.0321484	0.0312969	0.0320735	0.0325314	0.0328441	0.0326024	0.0331301	0.0337541	0.0339984	0.0340049	0.0339575	0.0345093	0.0339966	0.0343428	0.0336547	0.0329903	0.0321363	0.0313229	0.0307992	0.0307802	0.0301502	0.0295424	0.028931	0.0285105	0.0299446	0.0302393	0.0296041	0.0298669
-1.19271e+13	0.0330941	0.0333135	0.0332079	0.0335385	0.0343632	0.0346046	0.0355448	0.0355883	0.0358545	0.0359256	0.0342975	0.0340863	0.0340319	0.033941	0.0331804	0.0323505	0.0316525	0.0313004	0.0308574	0.0308857	0.0318968	0.0311897	0.0300033	0.0303411	0.0298821	0.0304347	0.0303337	0.0312426	0.0308652	0.0311288	0.0309664	0.0311947	0.031673	0.0299312	0.0287533	0.0287786	0.0286386	0.0270203	0.027783	0.0273819	0.0269665	0.0272972	0.0276493	0.0290307	0.0298243	0.029814	0.0297878	0.0309182	0.0303636
-1.18233e+13	0.0338152	0.0350417	0.0347089	0.034026	0.0344879	0.034476	0.0326255	0.0328314	0.0337541	0.0341401	0.0340981	0.0341465	0.0339331	0.0340277	0.0329798	0.0334455	0.0338835	0.033129	0.03238	0.0328238	0.0329777	0.0325879	0.0329001	0.0337372	0.0338192	0.033563	0.0338906	0.0340738	0.0341266	0.03405	0.0336054	0.0336306	0.0335785	0.0334638	0.0339173	0.033161	0.0324548	0.032774	0.0325076	0.0325976	0.032667	0.032605	0.0325079	0.0315395	0.0308441	0.0314484	0.0316488	0.0312103	0.0319685
-1.17196e+13	0.0326085	0.0331188	0.0331268	0.0333175	0.0335094	0.0346075	0.0350865	0.034517	0.0354071	0.0342067	0.0338696	0.032809	0.0335754	0.0334042	0.0327039	0.0320161	0.0325214	0.0318148	0.0316202	0.0321179	0.0315633	0.0318506	0.031238	0.0315003	0.0310712	0.0311315	0.0305512	0.0307387	0.0299049	0.0302695	0.0303921	0.0301019	0.0301993	0.0303877	0.0302938	0.030035	0.0297911	0.0305654	0.0312474	0.0304871	0.0307132	0.0303498	0.0313873	0.0300749	0.0304363	0.0311521	0.0312807	0.030265	0.0303786
-1.16159e+13	0.0321694	0.0323507	0.0317191	0.0314173	0.0322665	0.0321155	0.0319334	0.0315462	0.0329167	0.0317013	0.0320471	0.0322726	0.033175	0.0334874	0.0335725	0.0340888	0.0345528	0.0344722	0.0341503	0.0348054	0.0329921	0.0330058	0.0327702	0.0334671	0.0326064	0.0321096	0.0320193	0.0310258	0.0300731	0.0301062	0.0303416	0.0301255	0.0290025	0.028652	0.0292909	0.0298552	0.0291629	0.0292244	0.0293887	0.0295645	0.0289672	0.0293314	0.0295149	0.0293529	0.0289812	0.0278161	0.0279335	0.0278964	0.0289869
-1.15122e+13	0.0339672	0.0334033	0.0329004	0.0323475	0.0322136	0.0325977	0.0321607	0.0330379	0.0336678	0.0340112	0.0331869	0.0337903	0.0339515	0.034649	0.0347727	0.0343894	0.0343522	0.0337059	0.0323163	0.0333228	0.0335679	0.0337288	0.0329819	0.0328895	0.0326119	0.0318796	0.03227	0.0327961	0.0333949	0.0327878	0.0321202	0.031569	0.0316042	0.0307025	0.0303949	0.0306726	0.0305368	0.0292001	0.0284165	0.0283562	0.027895	0.0272322	0.0286561	0.0291114	0.0295634	0.02961	0.0289418	0.0285858	0.0298088
-1.14085e+13	0.0325296	0.0338806	0.0339528	0.0339805	0.0341131	0.0343567	0.0354805	0.0348089	0.035709	0.0349212	0.0345498	0.0340176	0.0337853	0.0329002	0.0326725	0.0328022	0.0326878	0.0321271	0.0314133	0.0316816	0.0309407	0.0299677	0.0310159	0.0305665	0.0317196	0.0321053	0.0318068	0.0320441	0.031853	0.0314731	0.0322571	0.0333565	0.0324813	0.033068	0.0321511	0.0316933	0.0309482	0.0301366	0.0302036	0.0302848	0.0301889	0.0303489	0.0298371	0.0294821	0.029569	0.0294192	0.029612	0.0294338	0.0290993
-1.13048e+13	0.0338277	0.0337679	0.0322928	0.031716	0.0315862	0.0305982	0.0300267	0.0302245	0.0311196	0.0309801	0.0313358	0.0321593	0.0337958	0.03507	0.0359587	0.0360605	0.0364685	0.0361825	0.0348181	0.0345344	0.0342611	0.0325962	0.0321053	0.031599	0.0311969	0.0314588	0.0310799	0.0308216	0.0320118	0.0320863	0.0315931	0.0318052	0.031936	0.0316025	0.0310937	0.0309591	0.0314725	0.0309647	0.0304396	0.0311724	0.0306082	0.0312171	0.0311058	0.0312415	0.0308351	0.0308273	0.0308766	0.0306357	0.0313809
-1.12011e+13	0.032391	0.0324132	0.0324362	0.0315594	0.0315251	0.0327906	0.0337452	0.0341161	0.0344247	0.0345817	0.0346379	0.0341496	0.0342804	0.0341878	0.0341901	0.0334167	0.033829	0.0332298	0.0325672	0.0325789	0.0322467	0.031318	0.0311497	0.032129	0.0313921	0.0308518	0.0308148	0.0311363	0.0311976	0.0297578	0.0294618	0.0300623	0.0296133	0.0289734	0.0286018	0.0291449	0.028693	0.0280898	0.0284885	0.0293146	0.0275829	0.0273214	0.027001	0.0258725	0.0266326	0.025311	0.0255341	0.0255834	0.0255571
-1.10974e+13	0.0342414	0.0350545	0.0354295	0.0346277	0.0340557	0.0348334	0.0341348	0.0334176	0.034363	0.0329444	0.0328929	0.0324851	0.0327634	0.0333314	0.0332056	0.0322296	0.0334132	0.0333199	0.032814	0.0331887	0.0334958	0.032101	0.0317202	0.0319731	0.0320418	0.0320254	0.0316289	0.032119	0.0316719	0.0314172	0.0307849	0.0306325	0.0306985	0.0302815	0.0303038	0.029794	0.0288698	0.0292476	0.0294905	0.0304265	0.0302388	0.0298652	0.029709	0.0284596	0.0291378	0.0300365	0.0310034	0.0294208	0.0300174
-1.09936e+13	0.03365	0.0347215	0.0353273	0.0342242	0.0351175	0.0354294	0.0344152	0.0338113	0.0335347	0.033223	0.0336804	0.0330252	0.0342074	0.0346921	0.0335472	0.0335893	0.0343647	0.0352308	0.0347429	0.0347817	0.0343541	0.0344491	0.032861	0.0322393	0.0320573	0.0316401	0.0313191	0.0312881	0.0309361	0.0317146	0.0311457	0.03127	0.0310495	0.0320857	0.0320402	0.0315624	0.0298004	0.0288093	0.0298449	0.0292454	0.0295575	0.0288643	0.0288817	0.0276375	0.0272798	0.0281582	0.0303335	0.03017	0.0299134
-10889924631248	0.0309964	0.0306138	0.0310759	0.0314294	0.0320306	0.0323113	0.0315899	0.0318021	0.0314432	0.0319533	0.0314862	0.0307079	0.0306346	0.0317594	0.0309387	0.0307421	0.0315747	0.0314389	0.031014	0.0304116	0.0308962	0.0316714	0.0324729	0.0318166	0.0315008	0.0310987	0.0309508	0.0301398	0.0304647	0.0320996	0.0323091	0.0321976	0.0321779	0.0315112	0.0319546	0.0327303	0.0321657	0.0325619	0.0331716	0.0319978	0.0317702	0.0313637	0.0303962	0.0308816	0.0312469	0.0310345	0.0316314	0.029968	0.0304691
-1.07862e+13	0.0361732	0.0362143	0.0354731	0.0343785	0.03485	0.0333088	0.0336287	0.0335336	0.0331513	0.0333633	0.0321417	0.0314799	0.0321404	0.0324268	0.0323112	0.0336678	0.0323899	0.0315365	0.032306	0.0320557	0.0319776	0.0310565	0.0309292	0.0304606	0.0299572	0.0299387	0.0303966	0.030443	0.0293415	0.0287203	0.0285551	0.0294129	0.0297133	0.0288949	0.0290031	0.0290619	0.0289464	0.0291362	0.0294159	0.0304444	0.0312364	0.0309834	0.0307615	0.0319254	0.0320159	0.0316379	0.0322724	0.0319597	0.031999
-1.06825e+13	0.035163	0.0359628	0.0355962	0.0345623	0.0351212	0.0348713	0.0349719	0.0347486	0.0339993	0.0330824	0.0321482	0.0307108	0.0308192	0.0309976	0.0303758	0.0302554	0.0300407	0.0299052	0.0301209	0.0308886	0.0304409	0.0306361	0.0305868	0.030358	0.0300479	0.0292485	0.02894	0.0293026	0.0297673	0.0292229	0.0290768	0.0298041	0.0295727	0.0293767	0.0291804	0.0299974	0.0304355	0.0290408	0.0283695	0.029451	0.0295898	0.0287665	0.0287863	0.029668	0.0309213	0.0313283	0.0312417	0.0315477	0.0318626
-10578783927498	0.0358295	0.0352327	0.0354826	0.0345107	0.0345324	0.0352175	0.034107	0.0331546	0.0328977	0.0331714	0.0331711	0.0337856	0.0335494	0.033755	0.034323	0.0343108	0.0350877	0.034799	0.0355981	0.0345338	0.032666	0.0323872	0.0316309	0.0324046	0.0315749	0.0303291	0.0293645	0.0304567	0.0301357	0.0304913	0.0308579	0.0300647	0.0312852	0.030564	0.0314716	0.032168	0.0329323	0.0311668	0.0298005	0.0295253	0.0290665	0.0292479	0.0282367	0.027949	0.0271412	0.0264746	0.0256554	0.0263167	0.0269548
-1.04751e+13	0.0334943	0.0342543	0.034088	0.0341324	0.0346029	0.0348301	0.0345564	0.0334771	0.0348327	0.0357852	0.0346385	0.0335503	0.0336319	0.0333291	0.0318663	0.0318551	0.0318437	0.0321781	0.0316635	0.0311242	0.0315417	0.0320177	0.0313146	0.0314961	0.0313645	0.0310656	0.0321375	0.0317342	0.0314845	0.0309954	0.0306118	0.0313637	0.0320432	0.0318907	0.0325997	0.0317883	0.0300348	0.0311694	0.0314671	0.0322518	0.0326772	0.0312255	0.0311576	0.0307684	0.0306972	0.0314837	0.031703	0.0306064	0.0308771
-1.03714e+13	0.0352469	0.0341534	0.0342294	0.0339939	0.0347052	0.034697	0.0339958	0.0345142	0.0345589	0.0347793	0.0342332	0.0341752	0.0338711	0.0345688	0.0339275	0.0337255	0.0344635	0.0335621	0.0328429	0.0334018	0.0336179	0.0328187	0.0333282	0.0328041	0.033741	0.0337585	0.0335442	0.0337557	0.0336334	0.0334057	0.0334928	0.0344907	0.034419	0.0350083	0.0338606	0.0337221	0.0329327	0.0321114	0.0322466	0.0316159	0.0313455	0.0304079	0.0294521	0.0280459	0.0276697	0.0272673	0.0276074	0.0281749	0.0276221
-1.02676e+13	0.0358114	0.0374064	0.0374937	0.0368753	0.0379195	0.0364565	0.0349905	0.0343269	0.0344346	0.0348734	0.0345916	0.0325583	0.0316568	0.0330554	0.0319584	0.0327265	0.0335671	0.0339636	0.0334893	0.0332267	0.0337601	0.0329686	0.0335967	0.0332275	0.0327777	0.0323146	0.0319845	0.03208	0.0316965	0.0312347	0.0300556	0.0313258	0.0303565	0.0294307	0.0295671	0.0289837	0.0287705	0.028003	0.0290437	0.0296574	0.0292331	0.0291808	0.0313851	0.0313314	0.031889	0.0321158	0.032048	0.0323929	0.0320061
-1.01639e+13	0.035544	0.0349696	0.0348147	0.0350955	0.036092	0.0356043	0.0345216	0.0334025	0.0328188	0.0323705	0.0313469	0.0312332	0.0310426	0.0309536	0.0308171	0.0310786	0.0320904	0.0325378	0.0332239	0.0338296	0.0333635	0.0340607	0.0345249	0.0344308	0.0336685	0.0330803	0.0332989	0.0324381	0.0313658	0.0312318	0.0313762	0.03067	0.0306133	0.0303922	0.0299281	0.0296632	0.0287986	0.0290391	0.0305119	0.0299876	0.0293086	0.029839	0.0294346	0.0284838	0.02953	0.0287663	0.0293518	0.0303133	0.029915
-1.00602e+13	0.0364645	0.035617	0.0361205	0.0351115	0.0349342	0.0346404	0.0349747	0.0347425	0.0343811	0.0343089	0.033224	0.0332184	0.03271	0.0332983	0.0325015	0.0321648	0.0324196	0.0328609	0.0328419	0.0327905	0.0333515	0.0336125	0.0336251	0.0340097	0.0345703	0.0342547	0.0342181	0.034408	0.0346745	0.0348651	0.0337246	0.0345118	0.0342184	0.033905	0.0332006	0.0328992	0.031206	0.0298967	0.0302135	0.0299815	0.0295625	0.0276662	0.0281526	0.0291329	0.0290048	0.029856	0.0299734	0.0294552	0.0293529
-9.9565e+12	0.0333661	0.0333393	0.0325906	0.0326681	0.0328843	0.0337508	0.0328723	0.0332579	0.0337791	0.0321482	0.0305942	0.0306523	0.0318536	0.0323713	0.0323158	0.0319413	0.0326246	0.0324605	0.031788	0.0321685	0.03301	0.0332264	0.0327134	0.032939	0.0329894	0.0335225	0.0337604	0.0344782	0.0347585	0.0350578	0.0349611	0.0346083	0.0348557	0.0339577	0.0336397	0.0326208	0.0309927	0.029565	0.0293726	0.0285908	0.0288612	0.0272759	0.026323	0.0260235	0.0247364	0.0254205	0.0267613	0.0274365	0.0284153
-9.85279e+12	0.0344718	0.0333755	0.0326267	0.0321652	0.0326384	0.0326643	0.0324987	0.0333131	0.0337237	0.0336581	0.0320718	0.032129	0.0322789	0.0319378	0.0321101	0.0316585	0.0312857	0.030856	0.0311268	0.0314506	0.0323765	0.0328406	0.0323398	0.0330239	0.032448	0.031951	0.0322627	0.0322768	0.0317101	0.0317115	0.0311109	0.0308074	0.0316665	0.0317371	0.0310003	0.0315514	0.0305494	0.0296433	0.0300401	0.0295708	0.0303252	0.0303424	0.0300216	0.0291237	0.0290291	0.0289404	0.0297676	0.0298007	0.030976
-9.74908e+12	0.0348261	0.0348059	0.0359186	0.0350785	0.0356326	0.0359717	0.0353899	0.0351593	0.0357094	0.0353856	0.0347935	0.0342852	0.0338523	0.0351444	0.033793	0.0327761	0.032411	0.032369	0.031377	0.031375	0.0316077	0.0329109	0.0324468	0.0323231	0.0330693	0.0331089	0.0337778	0.0328724	0.0341214	0.0339739	0.034079	0.0330837	0.0329645	0.0315233	0.0315427	0.0330594	0.0329426	0.0333762	0.0319371	0.0328917	0.0327544	0.0324078	0.0329107	0.0333955	0.0328019	0.0315112	0.0312168	0.0309095	0.0307444
-9.64536e+12	0.033772	0.0338199	0.0338088	0.0336002	0.0333653	0.033333	0.0335896	0.0332647	0.0338286	0.033642	0.0323687	0.0321356	0.0321908	0.0315336	0.031395	0.0323455	0.0323627	0.0315537	0.0313111	0.0307045	0.0322362	0.0321423	0.0313814	0.0316242	0.0307272	0.029522	0.0292098	0.031082	0.0302975	0.0304146	0.0294575	0.0297776	0.0307191	0.0304854	0.0321266	0.032099	0.0323624	0.0308762	0.0321298	0.0329661	0.0333352	0.0336439	0.033587	0.0337858	0.0324737	0.0331882	0.0328637	0.0326897	0.0323321
-9.54165e+12	0.0344352	0.0358204	0.035446	0.0347266	0.034786	0.0351412	0.0350994	0.0351766	0.0352395	0.0337801	0.0333558	0.0316915	0.0317277	0.0319922	0.0317297	0.0325937	0.0328437	0.0330151	0.0333601	0.0342782	0.0348865	0.034601	0.0334689	0.033712	0.0333588	0.0321702	0.0318049	0.0312652	0.0306953	0.0302467	0.0298268	0.0304997	0.0317973	0.0305599	0.0301599	0.0309265	0.0308212	0.030436	0.0308011	0.031492	0.0314075	0.0319852	0.0311462	0.0310996	0.0316716	0.031252	0.0315807	0.0318898	0.0319111
-9.43793e+12	0.0343468	0.0347664	0.035164	0.035663	0.0352208	0.0342576	0.0334606	0.0340702	0.0333391	0.0333424	0.032778	0.0314183	0.0318176	0.0316872	0.0310722	0.0319622	0.0330433	0.0325064	0.0325001	0.0325211	0.0325865	0.0328924	0.0324063	0.0318584	0.03223	0.031957	0.0320015	0.0313024	0.0308034	0.0312961	0.0309297	0.0318925	0.0318747	0.032467	0.0331811	0.0331327	0.0318739	0.032098	0.0325654	0.0328506	0.033222	0.0328687	0.0316811	0.031451	0.0306207	0.0312819	0.0312973	0.0311716	0.031162
-9.33422e+12	0.0364549	0.0363967	0.0359428	0.0358368	0.0353848	0.0351755	0.0341771	0.0336684	0.0345332	0.0351644	0.0338391	0.0323597	0.0322787	0.0318121	0.0323122	0.0313837	0.0321156	0.0322576	0.0307648	0.0303642	0.0307137	0.0315446	0.0319141	0.032882	0.0330205	0.0341766	0.0349477	0.0353631	0.0364807	0.0367374	0.0363013	0.0363207	0.0359163	0.0352101	0.0344544	0.0340829	0.0335347	0.03255	0.03231	0.0332486	0.0326705	0.0316336	0.0319321	0.0315396	0.0312729	0.0313393	0.0307316	0.0303469	0.0305203
-9.23051e+12	0.0362796	0.0359897	0.0342835	0.0344514	0.0350697	0.0361077	0.0349106	0.0344434	0.0342677	0.0342709	0.0334779	0.0332426	0.0324774	0.0325238	0.0321047	0.0308169	0.0319932	0.0320975	0.0322052	0.0320523	0.032022	0.0313699	0.0330212	0.0326392	0.0331127	0.033641	0.0337392	0.0336323	0.0331268	0.0332405	0.0323515	0.0339692	0.0339091	0.0338072	0.0341703	0.0344913	0.0337033	0.0335231	0.033751	0.0339209	0.0342498	0.0323071	0.0316146	0.0309769	0.0300372	0.0301466	0.029875	0.0297551	0.0291379
-9.12679e+12	0.0340475	0.0341258	0.0337931	0.0341366	0.0343295	0.0341147	0.0351255	0.0354632	0.0348395	0.0350605	0.0341383	0.034505	0.0351351	0.0347745	0.0342358	0.0335935	0.0334891	0.0327246	0.032844	0.033007	0.0335	0.0322563	0.0316148	0.0316713	0.0329718	0.0336234	0.0338332	0.0342825	0.0335973	0.0336863	0.0331401	0.0328815	0.0327884	0.0324738	0.0321189	0.0318055	0.0310519	0.0297102	0.0298932	0.0289451	0.029032	0.0302359	0.030266	0.0301669	0.0299985	0.0300149	0.029226	0.0291379	0.0298496
-9.02308e+12	0.0371844	0.0364565	0.0354579	0.0353122	0.0346056	0.034519	0.0339068	0.0338736	0.0334596	0.0340808	0.032602	0.0319508	0.0322369	0.0319894	0.0324121	0.0328968	0.0330844	0.0326937	0.0322455	0.0313819	0.0316533	0.0327458	0.0330162	0.0330849	0.0331601	0.0332032	0.0341475	0.0342582	0.0342263	0.0337217	0.0337839	0.0319972	0.0317865	0.031224	0.030683	0.0303062	0.0290295	0.0282976	0.0277638	0.0285364	0.0286628	0.0295853	0.0293136	0.0298366	0.0292153	0.028915	0.0293948	0.0291684	0.0307614
-8.91937e+12	0.0372808	0.0373376	0.0361648	0.0358428	0.0360125	0.0365712	0.0366298	0.0366779	0.0380071	0.0359185	0.0348427	0.0348671	0.0349413	0.0340155	0.0335459	0.0332036	0.0335435	0.0343884	0.0328878	0.0333517	0.0343753	0.0343295	0.0344635	0.0340003	0.0346953	0.0342559	0.0341212	0.0334146	0.0331018	0.0325885	0.0314511	0.0313289	0.0311712	0.031542	0.0311642	0.0308729	0.0302278	0.0289506	0.0295287	0.0307219	0.0308256	0.0297634	0.0295337	0.0301249	0.0297229	0.0292787	0.029328	0.0296249	0.0294896
-8.81565e+12	0.0340048	0.0350155	0.033896	0.0328364	0.0335477	0.0329407	0.0333081	0.0336136	0.0342332	0.0339409	0.0332596	0.0329381	0.033648	0.0337344	0.033203	0.0337841	0.0341563	0.0335343	0.0325936	0.033327	0.0332208	0.0326134	0.0330006	0.033416	0.0339603	0.0333968	0.0325815	0.0322231	0.0323572	0.0333914	0.0341777	0.0342136	0.0334851	0.033022	0.0324653	0.03233	0.0323332	0.0316608	0.0311535	0.0299986	0.0291197	0.0297857	0.0307306	0.0304166	0.0302555	0.0296615	0.0292578	0.0296917	0.0299682
-8.71194e+12	0.0362929	0.0362365	0.0358319	0.0355582	0.0352703	0.0352354	0.0357933	0.0356365	0.0352518	0.033731	0.033297	0.0337432	0.033666	0.0343022	0.0340318	0.0339012	0.03458	0.0344691	0.0335181	0.0337291	0.0334784	0.0319284	0.0318619	0.0318653	0.0317213	0.0322667	0.032663	0.0324347	0.0340082	0.0335993	0.0333873	0.0340896	0.033709	0.0332462	0.0329547	0.0316458	0.031521	0.0317151	0.0315783	0.0317809	0.0312661	0.0309376	0.0312519	0.0307577	0.0311943	0.0322909	0.031902	0.0307619	0.030309
-8.60823e+12	0.0341324	0.0343187	0.0341979	0.0338686	0.033783	0.0347207	0.0357653	0.0349081	0.0349375	0.0346166	0.0351349	0.0348126	0.0352611	0.0351702	0.0358899	0.0360449	0.0349131	0.0354973	0.0357876	0.0376952	0.0368942	0.0372623	0.0365934	0.0364165	0.0351634	0.0349238	0.0360273	0.0365131	0.0364676	0.0349285	0.0337654	0.0335573	0.0333367	0.033382	0.0336425	0.0330159	0.0322863	0.0304411	0.029826	0.0297889	0.0301119	0.0296615	0.0300007	0.030419	0.0301674	0.0306479	0.0308066	0.03114	0.0311751
-8.50451e+12	0.0351179	0.0346126	0.0348853	0.0346512	0.0335901	0.0324832	0.0327133	0.032876	0.0320126	0.0317085	0.0320699	0.0316106	0.0313784	0.0318163	0.0318699	0.0331621	0.0336311	0.0325321	0.0327127	0.0319682	0.0320849	0.0323239	0.0323968	0.0322247	0.033026	0.0313999	0.0304724	0.0310956	0.0313147	0.0326489	0.0320225	0.0322298	0.0323828	0.0317942	0.0314011	0.0314304	0.0314301	0.0312305	0.0309237	0.0312054	0.0308784	0.0295202	0.0300149	0.0308625	0.0305207	0.0323581	0.0323697	0.0319872	0.0322004
-8.4008e+12	0.0349637	0.0343089	0.0343359	0.0348654	0.03499	0.0343721	0.0337405	0.0325093	0.0326665	0.0322338	0.0306199	0.0304952	0.0305392	0.030444	0.0292123	0.0294255	0.0309078	0.0311388	0.0304155	0.0305636	0.0313075	0.031554	0.0314023	0.0319089	0.0322452	0.0319863	0.0314687	0.0321076	0.0332064	0.0333546	0.0331718	0.0333924	0.0335772	0.033319	0.0332992	0.0332084	0.0332593	0.0322863	0.0315944	0.031256	0.0313372	0.0299069	0.0304123	0.0295785	0.0292293	0.0292715	0.0294416	0.0290343	0.0292255
-8.29709e+12	0.0372103	0.0370081	0.0367056	0.0365578	0.0363712	0.0353138	0.0355491	0.0341365	0.0335095	0.0342151	0.0341743	0.0333708	0.0338268	0.0339235	0.0325619	0.0326172	0.0324933	0.0322036	0.0323661	0.031683	0.0305495	0.031816	0.0311515	0.0309861	0.0325918	0.0321707	0.0319025	0.0321028	0.0316797	0.0312014	0.0320074	0.0317963	0.0322065	0.0332198	0.0322361	0.0326184	0.0320341	0.031478	0.0313081	0.0314384	0.0314432	0.0305951	0.0303546	0.0296612	0.0305345	0.0310915	0.0314354	0.0317565	0.0320498
-8.19337e+12	0.0335612	0.0331424	0.0328816	0.0325877	0.0340378	0.0337572	0.0334804	0.0334845	0.0347914	0.0348418	0.034904	0.0343885	0.0335436	0.034135	0.0318407	0.0315772	0.032063	0.0316079	0.0308269	0.0308829	0.0314754	0.0322909	0.032916	0.0331793	0.0342245	0.0337842	0.0341232	0.0346712	0.0344169	0.0331448	0.0314681	0.0307584	0.0302421	0.0283526	0.0283905	0.0289689	0.0285018	0.0271863	0.0269368	0.0269854	0.0279802	0.0277079	0.0284092	0.0294363	0.0291396	0.029089	0.0292893	0.0299118	0.029996
-8.08966e+12	0.036599	0.0358116	0.0357701	0.0352175	0.0360257	0.0374934	0.0370217	0.0356311	0.0356152	0.0360519	0.0353724	0.0349152	0.0350951	0.0346322	0.033985	0.0339089	0.0334623	0.0345942	0.0338654	0.0331877	0.0332488	0.0324195	0.0323999	0.0323127	0.0329429	0.0334725	0.0338391	0.033278	0.0329556	0.0336037	0.0336348	0.0339949	0.0339267	0.0343251	0.0333331	0.0331277	0.0337722	0.0336042	0.0345304	0.034821	0.0351331	0.0350766	0.0346229	0.0347814	0.0344391	0.0330219	0.0330899	0.0324816	0.0313767
-7.98594e+12	0.0360411	0.0360276	0.0370609	0.037101	0.0370582	0.0353387	0.0360449	0.0359138	0.0356303	0.036143	0.0355563	0.0346876	0.0342358	0.033654	0.0334081	0.0352244	0.0357727	0.0356213	0.0356271	0.0348648	0.0346524	0.0343706	0.0341866	0.0343691	0.0348587	0.0352697	0.0346107	0.0344498	0.0344983	0.034394	0.0342769	0.0348082	0.0342954	0.0339682	0.0327884	0.0313422	0.0307448	0.0301566	0.0296212	0.0291644	0.0296611	0.0290208	0.0298379	0.0301431	0.0305573	0.0314341	0.0321592	0.03121	0.0323063
-7.88223e+12	0.0361981	0.0367882	0.0362663	0.0348756	0.0350991	0.0349534	0.0343111	0.0335284	0.0334769	0.0324368	0.031668	0.03021	0.0309082	0.0317883	0.0317862	0.031636	0.0321406	0.032326	0.032409	0.0332538	0.0344785	0.0341302	0.0330516	0.0334465	0.0334472	0.0324752	0.0325051	0.0324202	0.031758	0.0308234	0.0298941	0.0309448	0.0316556	0.030971	0.0301534	0.0315534	0.0306543	0.0301172	0.0306083	0.0310546	0.0315203	0.0307054	0.0301676	0.029959	0.0302861	0.0291845	0.0288335	0.0285093	0.0291418
-7.77852e+12	0.0326113	0.033411	0.0340472	0.0337371	0.0345328	0.0336547	0.033529	0.0338165	0.0347862	0.0351654	0.0349041	0.0343504	0.0355062	0.0354116	0.0352178	0.0342813	0.0337214	0.0342274	0.0333746	0.0331697	0.0337006	0.033507	0.0325821	0.0329643	0.0322968	0.0329101	0.0324605	0.0314431	0.0318539	0.032274	0.0315025	0.0310976	0.0314619	0.030654	0.0310035	0.0306193	0.0312531	0.0316086	0.0314665	0.0307892	0.0307504	0.0307186	0.029202	0.0292951	0.0293107	0.0296464	0.0297712	0.0296122	0.029492
-7.6748e+12	0.0351345	0.0361252	0.0353119	0.0351276	0.0353971	0.0340221	0.0339338	0.0339144	0.034648	0.0340684	0.0340308	0.032653	0.0329011	0.0334674	0.0322089	0.0326007	0.0326441	0.0314745	0.0311874	0.0309426	0.0309216	0.0311425	0.0310266	0.03153	0.0324184	0.0327235	0.0329687	0.032909	0.032367	0.033208	0.0325904	0.0320537	0.0316279	0.0303927	0.0297774	0.0297574	0.0287345	0.0285196	0.0288894	0.0294661	0.0297817	0.0311344	0.0312564	0.0312631	0.0320309	0.0318658	0.0323683	0.0325169	0.0324464
-7.57109e+12	0.0387243	0.0388589	0.0383938	0.0380374	0.0368875	0.0370962	0.0363552	0.0364031	0.0357742	0.0350543	0.0331915	0.0321649	0.0327535	0.0332076	0.0330574	0.0329386	0.0328274	0.0321714	0.0323811	0.0319579	0.0323317	0.0325523	0.0324942	0.031568	0.0320407	0.0315493	0.0325797	0.0316891	0.032443	0.033021	0.0332028	0.034215	0.0331415	0.0338779	0.0333731	0.0331192	0.0336604	0.0349633	0.0347368	0.0338228	0.0335247	0.0323406	0.0328678	0.0326873	0.0331243	0.0337977	0.0326612	0.0319825	0.0320295
-7.46738e+12	0.0341614	0.0335029	0.0351492	0.0350972	0.0335878	0.0345863	0.0349187	0.0344123	0.0342448	0.0341182	0.0330705	0.0329864	0.0318652	0.0315142	0.0319492	0.0315122	0.03182	0.0308474	0.0313652	0.0322127	0.0332742	0.0340379	0.0344932	0.0344803	0.0350047	0.0346431	0.0341722	0.0354799	0.0354718	0.0337652	0.0338611	0.0334111	0.0329889	0.0332543	0.033269	0.0331628	0.0325082	0.0312904	0.0310134	0.0311809	0.0304184	0.0303969	0.0302861	0.0299196	0.0300412	0.0300278	0.029828	0.0303413	0.030045
-7.36366e+12	0.0334101	0.0331718	0.032264	0.0328726	0.032656	0.0332205	0.0330824	0.0331878	0.0337036	0.0330595	0.0332551	0.0332965	0.0332194	0.0325616	0.0318821	0.0330484	0.0327	0.0324037	0.0314091	0.0321017	0.0324568	0.0334643	0.03381	0.0341621	0.0348252	0.032612	0.0333848	0.033184	0.0334552	0.0332579	0.0335713	0.0316944	0.0320814	0.0317454	0.0311837	0.0322324	0.0307415	0.0306943	0.0296463	0.0296041	0.0287637	0.0288865	0.0295498	0.0286896	0.028381	0.0278222	0.0290497	0.0289931	0.0297025
-7.25995e+12	0.0359812	0.0351312	0.0352186	0.0337014	0.0354703	0.034583	0.0332263	0.0324719	0.0335982	0.0333082	0.032769	0.0321133	0.0324823	0.0337078	0.032002	0.0331714	0.0337427	0.0340037	0.033283	0.0337193	0.0331553	0.0332394	0.0329615	0.0330233	0.0334575	0.0336052	0.0345493	0.0346475	0.0340617	0.0342193	0.0344987	0.0347368	0.034144	0.0334552	0.0340538	0.0330181	0.0316527	0.0311808	0.0314215	0.0310684	0.0308479	0.0312021	0.0323682	0.032281	0.0311721	0.0312014	0.0311827	0.0313089	0.0316637
-7.15624e+12	0.0346417	0.035475	0.0358991	0.0360749	0.037425	0.037483	0.0365099	0.0354656	0.0359786	0.0353526	0.0352449	0.0341258	0.0339768	0.0335112	0.0323281	0.0317835	0.0320533	0.0317388	0.0320341	0.0318709	0.0319896	0.0323322	0.0313319	0.0307379	0.0312302	0.030102	0.0313245	0.0322213	0.032051	0.0321082	0.0305319	0.0308736	0.0312755	0.0317802	0.0314689	0.0317329	0.0309803	0.0305116	0.0304892	0.0312544	0.0315183	0.0311596	0.0318116	0.0311434	0.0313286	0.0323281	0.0321772	0.0321208	0.0326793
-7.05252e+12	0.0340958	0.0344812	0.0344399	0.0351238	0.0352117	0.034883	0.0353206	0.035737	0.0362782	0.0362594	0.0360421	0.0347667	0.0349052	0.0349195	0.0348609	0.0355539	0.0359441	0.0344787	0.033562	0.0334802	0.0337502	0.0347323	0.0349003	0.0344092	0.033465	0.0324476	0.032284	0.0327515	0.0332164	0.0331063	0.0325701	0.0320607	0.0312943	0.0307446	0.0311581	0.0314057	0.0307729	0.0302442	0.0300299	0.0308002	0.0311283	0.0317647	0.0327709	0.0328906	0.032767	0.0336004	0.0339404	0.0339402	0.0344425
-6.94881e+12	0.0332459	0.0334649	0.0324398	0.0326324	0.0322763	0.0321003	0.0328223	0.0318088	0.0312022	0.0312937	0.0312374	0.0305895	0.0311138	0.0312684	0.0304955	0.0307245	0.0315327	0.0329413	0.0336604	0.034035	0.0342763	0.0348886	0.034234	0.034299	0.0352202	0.0346259	0.0335287	0.0322986	0.0314686	0.0298391	0.0292549	0.0295624	0.0300836	0.0293214	0.0296477	0.0293354	0.0293546	0.0289482	0.0297637	0.0302059	0.0304329	0.0297323	0.0301921	0.0307118	0.0304487	0.0310369	0.0311051	0.0313281	0.031508
-6.8451e+12	0.0346276	0.0350748	0.0352	0.0343753	0.0350551	0.0342372	0.0337795	0.0330994	0.0337844	0.0330761	0.0318971	0.0309062	0.0313585	0.032238	0.0317286	0.0318072	0.031867	0.0314981	0.0316961	0.0325389	0.0334257	0.0337056	0.0340615	0.034756	0.0353977	0.0347456	0.0351679	0.0361163	0.0355281	0.035935	0.0355298	0.036509	0.0352559	0.0342864	0.0334915	0.033268	0.0338382	0.0331464	0.032723	0.0327337	0.0322094	0.0303378	0.0299896	0.0296125	0.0300608	0.0299577	0.0287457	0.0287884	0.0295937
-6.74138e+12	0.0349964	0.0349204	0.0342773	0.0342701	0.034841	0.0353798	0.0350102	0.0359077	0.0356117	0.0370788	0.0377275	0.037258	0.037975	0.0376831	0.0367867	0.0361461	0.0356377	0.0350484	0.0340782	0.0328404	0.0320568	0.0323916	0.0311171	0.0311081	0.0307633	0.0307701	0.0310852	0.0299753	0.0294879	0.0304456	0.0305187	0.0300932	0.0296726	0.0291869	0.0293856	0.029368	0.0289097	0.0298583	0.0303541	0.0300998	0.0299074	0.029908	0.0313333	0.0316636	0.031871	0.0324458	0.0332578	0.0330312	0.033841
-6.63767e+12	0.0361299	0.0368507	0.0370742	0.0364676	0.036693	0.0369637	0.0370265	0.0346737	0.0341539	0.0342362	0.0329337	0.0325007	0.0334068	0.0331203	0.0325307	0.0315682	0.0318777	0.0327392	0.0328055	0.0314567	0.0327224	0.0327101	0.0315885	0.0328024	0.0335466	0.0344486	0.0345803	0.0344242	0.0342119	0.0359809	0.0345049	0.0351413	0.0353316	0.0349065	0.0340287	0.0337103	0.0327497	0.0326013	0.0320627	0.0317164	0.0329187	0.0315209	0.0313486	0.0305905	0.0315054	0.031718	0.0321222	0.0321337	0.0327316
-6.53395e+12	0.0378371	0.0381848	0.0375681	0.0370407	0.0370394	0.0360823	0.0359773	0.0358711	0.0363711	0.0353282	0.0343613	0.0341169	0.0347544	0.0348676	0.0340152	0.0341002	0.0343329	0.0333767	0.0323362	0.0327009	0.0337329	0.0336723	0.0322578	0.0319293	0.0323856	0.0318483	0.030201	0.0308347	0.0309722	0.0303481	0.0283885	0.0285549	0.0285503	0.029152	0.0292661	0.0292048	0.0296692	0.0289942	0.0298613	0.0301179	0.0301592	0.0296264	0.0297254	0.0296128	0.028842	0.0299134	0.0307141	0.0305914	0.0304704
-6.43024e+12	0.0360962	0.0359847	0.0359471	0.0358727	0.0354176	0.0355706	0.0351218	0.0354074	0.035746	0.0356572	0.0342305	0.0333451	0.0332755	0.0327068	0.0320717	0.0313111	0.031422	0.0307833	0.0312238	0.0308283	0.0318132	0.0329616	0.033066	0.0334888	0.0346016	0.0353224	0.0351637	0.0361582	0.0358353	0.036386	0.035123	0.0347425	0.0345881	0.0339932	0.0332586	0.032259	0.0312894	0.0301665	0.0309193	0.0314536	0.0316589	0.0308946	0.0307626	0.0303389	0.0291018	0.029746	0.0306827	0.0303661	0.0298433
-6.32653e+12	0.0374241	0.0378099	0.0369438	0.0357402	0.0366322	0.0362468	0.0363236	0.0351331	0.0343327	0.033404	0.0337691	0.0329378	0.0340672	0.0339283	0.0329947	0.0335039	0.0333233	0.0343243	0.0344196	0.0349552	0.0348561	0.0347847	0.0346139	0.03474	0.0348716	0.034213	0.033655	0.0336808	0.0332265	0.0332479	0.0326616	0.0328978	0.0325458	0.0321446	0.0326581	0.0329174	0.0325395	0.0316237	0.0311795	0.031476	0.0317136	0.0311264	0.0322877	0.0316413	0.0312245	0.0308368	0.030754	0.0294444	0.0292717
-6.22281e+12	0.0360806	0.0362378	0.037407	0.0364946	0.0364767	0.0367642	0.0355331	0.0351507	0.0344922	0.0349849	0.0354343	0.034354	0.0337016	0.034438	0.0337289	0.0339709	0.0343274	0.0351975	0.0342627	0.033872	0.0331567	0.0344492	0.0327642	0.0329806	0.0337026	0.0335437	0.0337219	0.0330702	0.0334427	0.0334641	0.0335057	0.0332443	0.0342288	0.034544	0.0335252	0.034093	0.0326468	0.0320198	0.0318179	0.0319629	0.0309908	0.0304093	0.0300691	0.0282558	0.0276762	0.0264701	0.0266065	0.0265439	0.0259981
-6.1191e+12	0.0384216	0.0380113	0.0383594	0.0381199	0.0375014	0.0370661	0.0358277	0.0359886	0.0353995	0.0341944	0.0333718	0.0326351	0.0325463	0.0324158	0.0320313	0.031977	0.0326548	0.0323041	0.0319039	0.0320909	0.0326704	0.033087	0.0319075	0.0321315	0.0325481	0.03294	0.0331569	0.0336451	0.0340949	0.0344915	0.0339664	0.0340673	0.0342853	0.0342036	0.0334202	0.0329762	0.0319743	0.0308313	0.030808	0.030458	0.0306473	0.030087	0.0299341	0.0288364	0.0297247	0.0289902	0.02893	0.0291284	0.0295304
-6.01539e+12	0.0333517	0.0334652	0.034192	0.0335276	0.0337318	0.0339355	0.033812	0.0346555	0.0347108	0.0343562	0.0342545	0.0332705	0.0328339	0.033435	0.0336807	0.0338013	0.03355	0.032745	0.0326651	0.0330742	0.0328854	0.0335866	0.0334813	0.0333255	0.0336258	0.0327319	0.0334129	0.0333631	0.0337048	0.0328218	0.0322026	0.032193	0.0322596	0.0322009	0.0320994	0.0323034	0.0318075	0.0306284	0.0297732	0.0300748	0.0300934	0.0301326	0.0298636	0.0293047	0.0284474	0.0283183	0.0282694	0.0286241	0.0291037
-5.91167e+12	0.0347781	0.0348316	0.0348698	0.0340665	0.0344773	0.0352265	0.0345683	0.0344142	0.0351154	0.0345187	0.0353002	0.034711	0.0345771	0.0346973	0.0339687	0.0335915	0.0343601	0.0350145	0.0351039	0.0357466	0.0345731	0.0349933	0.0354533	0.0359928	0.0362098	0.0351576	0.0347226	0.0338718	0.0341639	0.0345381	0.0336582	0.0339581	0.0334556	0.0325817	0.0315609	0.0311523	0.0305306	0.0297671	0.0285233	0.0277626	0.0275938	0.0266278	0.0268825	0.0267533	0.0279046	0.0289935	0.0292883	0.0291169	0.0291467
-5.80796e+12	0.0326694	0.0335033	0.0339651	0.0342727	0.034947	0.0352761	0.0349292	0.0364935	0.0365241	0.0359324	0.0354131	0.0345127	0.034061	0.0340701	0.0336819	0.0335594	0.0336746	0.0326402	0.032663	0.0334755	0.0328946	0.0321396	0.0315494	0.0321406	0.032092	0.0316985	0.0322663	0.0319711	0.0318852	0.0313752	0.0309069	0.0311063	0.0318166	0.030634	0.0306504	0.0308993	0.0301957	0.0285363	0.028315	0.0290705	0.0291202	0.0294684	0.0298887	0.0298125	0.0301177	0.0303915	0.030841	0.0319861	0.0324631
-5.70425e+12	0.0348911	0.0338987	0.0331649	0.0327347	0.03282	0.0318608	0.0312628	0.0320918	0.031002	0.0305896	0.0306065	0.0312429	0.0320431	0.0322466	0.03269	0.0339913	0.0354262	0.0346248	0.0358866	0.0369598	0.0366695	0.036812	0.0366224	0.0370218	0.0373435	0.0364158	0.0356867	0.0359498	0.0348922	0.0340027	0.0341852	0.0336071	0.033047	0.0334358	0.0318996	0.0319081	0.032603	0.0315717	0.030826	0.0304455	0.0298767	0.0295602	0.0294229	0.0284772	0.0288909	0.0295956	0.0292106	0.0299289	0.030569
-5.60053e+12	0.0353186	0.03513	0.036065	0.0364741	0.0369046	0.0359735	0.0350151	0.0342197	0.0345682	0.0341507	0.0342703	0.0332429	0.033283	0.0326046	0.0317642	0.0322091	0.032635	0.0332663	0.0331245	0.0333887	0.0333689	0.0338741	0.0334513	0.0339242	0.0341042	0.0340172	0.0331881	0.0319505	0.0309804	0.0309828	0.0299504	0.0298845	0.0302573	0.0306219	0.0302938	0.0294485	0.0294236	0.0305351	0.0316675	0.0316647	0.0326853	0.0316423	0.0318514	0.0310712	0.0315832	0.0320773	0.0323495	0.0316623	0.0313261
-5.49682e+12	0.0338434	0.0341752	0.0344897	0.0344706	0.0352635	0.0347798	0.0342549	0.034741	0.0356531	0.0351603	0.0343891	0.0340996	0.0341662	0.0343472	0.0329045	0.0324682	0.0322252	0.0325796	0.0321282	0.0319579	0.0319822	0.0319514	0.0315618	0.0309633	0.0319234	0.0331211	0.0342076	0.0335309	0.0334666	0.034183	0.0337649	0.0335125	0.0329407	0.0324489	0.0316861	0.0306017	0.0290653	0.0280932	0.0282751	0.0277955	0.028031	0.0273777	0.0279635	0.0277395	0.0270963	0.0263615	0.0264788	0.0280208	0.0275566
-5.39311e+12	0.0362646	0.0360883	0.0355666	0.0350012	0.0356264	0.0343353	0.0335531	0.0330698	0.0337879	0.0341372	0.0337302	0.0330882	0.0334726	0.0336304	0.0328143	0.0347478	0.035651	0.0353879	0.0338368	0.0333905	0.0337382	0.0332453	0.0333633	0.0339	0.0345467	0.0331389	0.0324474	0.0329778	0.0333048	0.0330387	0.0320365	0.0316461	0.0319583	0.0307628	0.0298281	0.0302888	0.0298718	0.02893	0.0300793	0.030046	0.0306114	0.030578	0.0302397	0.0303178	0.0305699	0.0311322	0.0310418	0.0317641	0.0312911
-5.28939e+12	0.0358558	0.0352956	0.034751	0.033924	0.0336772	0.0330845	0.0327368	0.0323741	0.0319925	0.032114	0.0314857	0.030647	0.0314132	0.0323186	0.0313699	0.0312286	0.0311713	0.030791	0.031644	0.0322203	0.0319711	0.0327984	0.0320809	0.0314647	0.0318608	0.0330129	0.0322769	0.032017	0.0318775	0.0319101	0.0319924	0.0313518	0.0309415	0.0301413	0.0298303	0.0292092	0.0285428	0.0276015	0.0266289	0.0263608	0.0270965	0.0277744	0.0278876	0.0279573	0.0279312	0.0275526	0.028429	0.0293714	0.0303615
-5.18568e+12	0.0358403	0.0355493	0.0358712	0.0349224	0.0360169	0.0373283	0.0364212	0.035812	0.0357825	0.035761	0.0352069	0.0341476	0.0347888	0.0352021	0.0342767	0.0334492	0.0339865	0.0336402	0.0332478	0.0321723	0.0330314	0.0329645	0.031114	0.0308111	0.0302197	0.0295141	0.0309739	0.0303713	0.0302526	0.0309661	0.0309211	0.0320754	0.032764	0.0310501	0.0314595	0.0315839	0.0300353	0.0291545	0.0293054	0.0293038	0.0287482	0.0271139	0.0265707	0.0284798	0.0281981	0.0277303	0.0283611	0.02826	0.0288274
-5.08196e+12	0.0372803	0.0365908	0.03661	0.0356677	0.0362916	0.0374722	0.0366131	0.0358136	0.0352911	0.034883	0.0342749	0.0334672	0.0336812	0.0347181	0.0344577	0.0328562	0.0330385	0.032566	0.0326669	0.0321695	0.0321506	0.0323716	0.0318049	0.0311235	0.0308721	0.0308682	0.031418	0.0323882	0.0323053	0.0322619	0.0320175	0.0314412	0.0323738	0.0323193	0.0318824	0.0322134	0.0312946	0.0311581	0.0310809	0.0317828	0.0308964	0.0314979	0.0301793	0.0309676	0.0313331	0.0317227	0.0320665	0.0309663	0.0315802
-4.97825e+12	0.0347678	0.0357004	0.0344635	0.0343861	0.0345057	0.0356538	0.0345299	0.0351589	0.0353436	0.0352683	0.0346143	0.0337397	0.035149	0.0346899	0.034458	0.0328551	0.033708	0.032319	0.0315651	0.031416	0.0319631	0.031511	0.0312722	0.0320882	0.0320957	0.0323571	0.0322684	0.0333417	0.0333806	0.0336756	0.0327837	0.0329502	0.0324431	0.0313143	0.0311882	0.0314606	0.0309331	0.0290848	0.0294645	0.029651	0.0311803	0.0310516	0.0307887	0.0303234	0.029676	0.0300927	0.030108	0.031152	0.0306467
-4.87454e+12	0.0360202	0.0351153	0.0348847	0.0339662	0.0351763	0.0361367	0.0350183	0.0341714	0.0330537	0.0328857	0.0322649	0.031672	0.0319162	0.0326476	0.0309245	0.029903	0.0312614	0.0310592	0.0313032	0.0329709	0.032408	0.0324108	0.0322734	0.0325995	0.0324857	0.0326658	0.0330245	0.0324968	0.03296	0.0318536	0.0318848	0.0311257	0.0301429	0.0296544	0.0300842	0.0304871	0.0290677	0.0289906	0.0298973	0.0302985	0.0306057	0.0315419	0.0317531	0.0324278	0.0334333	0.033226	0.0338115	0.0327976	0.0321898
-4.77082e+12	0.0351037	0.0350822	0.0349121	0.0359601	0.036055	0.0360398	0.0363995	0.0368445	0.0372797	0.037029	0.0359847	0.0347569	0.0351145	0.0346791	0.034201	0.0348475	0.0347023	0.0342658	0.0331468	0.033766	0.0348914	0.035711	0.0355628	0.0358791	0.0360463	0.03546	0.0356513	0.0349418	0.0351821	0.0340631	0.0337321	0.034145	0.0335699	0.0328804	0.0322416	0.03181	0.0311952	0.0307756	0.0310298	0.0317649	0.0305808	0.029725	0.0301876	0.030587	0.0306625	0.030604	0.0310308	0.0310123	0.0310892
-4.66711e+12	0.0365369	0.0360023	0.0346707	0.0351855	0.0345828	0.0333938	0.033189	0.0327029	0.0342801	0.0342692	0.0332898	0.0325014	0.032708	0.0326548	0.0330005	0.0347088	0.0340273	0.0352423	0.0339118	0.0339198	0.0334232	0.0338731	0.0340672	0.0344289	0.0344916	0.0334393	0.0343811	0.0336745	0.0331417	0.032781	0.0329376	0.0329934	0.0329534	0.0315419	0.032009	0.0317464	0.0305097	0.0301844	0.0315277	0.031551	0.0305411	0.0304554	0.0307765	0.0305443	0.0302107	0.0299918	0.0308605	0.031459	0.0304191
-4.5634e+12	0.0351715	0.0341967	0.0338187	0.034185	0.0341828	0.0345031	0.0334817	0.0340108	0.0344927	0.0337813	0.0329419	0.033563	0.0345222	0.0332896	0.0327726	0.0323273	0.0331667	0.0326416	0.0323124	0.0328985	0.0329181	0.0323809	0.0320497	0.0326294	0.0329663	0.033428	0.0337618	0.0327213	0.0331061	0.0331393	0.0336918	0.0349495	0.0347503	0.0342401	0.0345485	0.0339965	0.0335856	0.0341049	0.0338892	0.0335888	0.0325823	0.0316574	0.0321652	0.0323675	0.0319809	0.0324669	0.032267	0.0322445	0.0322729
-4.45968e+12	0.0377948	0.0383538	0.0381421	0.0382193	0.0387279	0.038501	0.0374405	0.0366273	0.0352184	0.0345663	0.0345717	0.0331569	0.0334087	0.0337434	0.0330829	0.0327499	0.0334316	0.0334315	0.0343127	0.0348391	0.0346969	0.0349991	0.0340079	0.0329285	0.0317863	0.0318983	0.0321311	0.032967	0.0326623	0.0323819	0.0314614	0.0312176	0.03127	0.0313514	0.0328019	0.0326364	0.0317019	0.0312858	0.0313518	0.030936	0.0312009	0.0316396	0.0321476	0.0325845	0.0322468	0.032223	0.0326348	0.031318	0.0318451
-4.35597e+12	0.0369205	0.0361413	0.0361606	0.0361399	0.0361974	0.0361502	0.0358668	0.0349156	0.035254	0.0345068	0.0345226	0.0349391	0.0353007	0.0353747	0.0340061	0.0328476	0.0327407	0.0320676	0.0315614	0.0310113	0.029515	0.0298244	0.0293639	0.0293039	0.0310244	0.0305948	0.0307183	0.0313141	0.0310493	0.0307287	0.0306636	0.0308923	0.0313027	0.0311595	0.0306996	0.0314835	0.0309664	0.0308913	0.0316734	0.0324732	0.0324096	0.0312471	0.0311781	0.030446	0.0307706	0.031384	0.031339	0.0312468	0.031516
-4.25226e+12	0.0335693	0.0345784	0.0350742	0.0346398	0.0337272	0.0336258	0.0338622	0.0337477	0.0338839	0.0345156	0.0340179	0.0326216	0.0320791	0.0331681	0.0324823	0.0335195	0.0337719	0.0338314	0.0340881	0.0340583	0.0345579	0.0352369	0.0351475	0.0348178	0.034851	0.0337528	0.0332901	0.0327114	0.0322191	0.0322078	0.0323152	0.0319349	0.0313427	0.031411	0.0316028	0.0319454	0.0314742	0.0312643	0.0320064	0.0317175	0.0312037	0.0307244	0.0306838	0.0309928	0.0312831	0.0308335	0.0311094	0.0313202	0.0307698
-4.14854e+12	0.0358651	0.0356392	0.0353142	0.0355019	0.0354518	0.0351245	0.0351962	0.0343933	0.0346605	0.0335535	0.0338308	0.033873	0.034386	0.0348796	0.0346939	0.0345946	0.035031	0.034504	0.0328879	0.0331704	0.0330385	0.0321874	0.0326824	0.0329625	0.032499	0.0325424	0.0327626	0.0324073	0.0337396	0.033427	0.0332324	0.0345282	0.0337789	0.0339611	0.0336815	0.0335488	0.0321541	0.0323604	0.0324784	0.0327825	0.031303	0.0305715	0.03075	0.0296841	0.0300417	0.0304166	0.0308548	0.0305891	0.0297655
-4.04483e+12	0.0360292	0.0356833	0.0359031	0.0352795	0.0358708	0.0354342	0.0349773	0.0347337	0.0355494	0.0353554	0.0349073	0.0346246	0.034589	0.0354223	0.0350305	0.0350302	0.0348208	0.0341371	0.0321435	0.0321627	0.0324041	0.0329682	0.0329057	0.0315987	0.0318433	0.0317703	0.0320261	0.0325099	0.0331602	0.0332864	0.0337064	0.0326886	0.0325839	0.0322415	0.0317994	0.0318034	0.0313779	0.0310161	0.0309615	0.0309612	0.0298611	0.0306006	0.0295992	0.0294649	0.0291306	0.0281395	0.0281247	0.0278578	0.0281532
-3.94112e+12	0.036263	0.037474	0.0375045	0.037948	0.0375841	0.0375126	0.0360827	0.0356597	0.036032	0.0362912	0.0344663	0.0333035	0.0336915	0.0337308	0.0337503	0.0337783	0.0349745	0.0339228	0.0332495	0.0326535	0.0334007	0.0336841	0.0329211	0.0318427	0.032771	0.0332261	0.0320587	0.0330453	0.0337565	0.0339938	0.0336967	0.0335855	0.0338181	0.0348696	0.0342128	0.0339143	0.0336803	0.0321627	0.0317536	0.0318824	0.0317815	0.031311	0.0315844	0.0304347	0.0304995	0.0305164	0.0314191	0.0318203	0.031838
-3.8374e+12	0.0376247	0.0370309	0.0360247	0.034843	0.0350982	0.033895	0.0335538	0.0326969	0.0326534	0.0307837	0.0298084	0.029387	0.030055	0.0306573	0.0306175	0.029988	0.030554	0.0316009	0.0315116	0.0327684	0.0331176	0.0341626	0.0340701	0.0334978	0.0338708	0.0347183	0.0344538	0.033686	0.0337932	0.0345882	0.0330203	0.0330167	0.0329949	0.0334804	0.0324619	0.033324	0.0322317	0.031696	0.0325933	0.0326238	0.0324366	0.0320395	0.032673	0.031666	0.0323514	0.0316542	0.0322322	0.0321337	0.0321917
-3.73369e+12	0.0368939	0.0367467	0.0369664	0.0368595	0.0370186	0.0370011	0.0363486	0.0361901	0.0357552	0.0352894	0.0340354	0.0337423	0.033491	0.0332921	0.0330598	0.03215	0.0326501	0.0320316	0.0317841	0.0320219	0.032892	0.0327097	0.0322297	0.0322661	0.0322922	0.0333131	0.0334005	0.0342449	0.034334	0.0338187	0.0337721	0.0342112	0.0339945	0.0336562	0.0337767	0.0330257	0.0332639	0.0321476	0.0322521	0.0318071	0.0315256	0.030559	0.0313413	0.0313032	0.0309539	0.0314294	0.0309122	0.030249	0.0307367
-3.62997e+12	0.0378499	0.0371524	0.0375044	0.0380018	0.038998	0.0382947	0.0374631	0.0375374	0.0372916	0.0364501	0.0362437	0.0356612	0.0354212	0.0351471	0.0328053	0.0322359	0.0322793	0.03181	0.0319767	0.0318505	0.0322487	0.0325065	0.0323615	0.0329405	0.0334487	0.0325659	0.0329724	0.0331809	0.0332136	0.0329324	0.0322977	0.0327544	0.032127	0.0309004	0.0291953	0.0309403	0.0297107	0.0292613	0.0285655	0.0285743	0.0289439	0.0286554	0.0285189	0.0286618	0.0297625	0.0285854	0.0288953	0.0282695	0.0289248
-3.52626e+12	0.0337598	0.0348895	0.0342956	0.0341657	0.0361001	0.0365266	0.0362179	0.0374392	0.0370965	0.037415	0.0366318	0.0362723	0.0365771	0.036165	0.0351826	0.0351811	0.034976	0.0334481	0.0332052	0.0331153	0.0328795	0.0332071	0.0331417	0.0336914	0.032513	0.0321609	0.0319306	0.0317673	0.0322208	0.0321902	0.0321711	0.0312192	0.0309963	0.0308017	0.0314285	0.0309179	0.0307096	0.0308376	0.0304799	0.0300086	0.0305579	0.0304039	0.0295343	0.0290401	0.0293491	0.029639	0.0293145	0.0286238	0.0281686
-3.42255e+12	0.036064	0.0367307	0.0370111	0.0351524	0.0351589	0.0339182	0.0334785	0.0341018	0.0333949	0.0334646	0.033425	0.0328483	0.0333384	0.0338229	0.0342964	0.034461	0.0340821	0.0331409	0.0330575	0.0329124	0.0327979	0.0328484	0.0330297	0.0336263	0.032865	0.0328467	0.0328367	0.0328712	0.0327656	0.0326986	0.0328543	0.0321499	0.0317521	0.030213	0.0299175	0.03006	0.0299559	0.029683	0.029667	0.0296481	0.0291997	0.0286952	0.0285532	0.0288529	0.0297111	0.0291009	0.0292785	0.0291517	0.028052
-3.31883e+12	0.0369796	0.0363547	0.0369716	0.0352869	0.0360366	0.0359431	0.0356542	0.0363616	0.0362853	0.0354053	0.0345662	0.0339413	0.0328805	0.0340503	0.032539	0.0318395	0.032903	0.0317503	0.0308638	0.0307493	0.0313679	0.0312301	0.0310564	0.0311473	0.0315619	0.0314208	0.0303624	0.0308634	0.032042	0.0315278	0.0312316	0.0313025	0.0321786	0.0315106	0.0309953	0.0316398	0.0315652	0.0306363	0.0297571	0.0300293	0.0290559	0.0292779	0.0290707	0.0292963	0.0302416	0.0300404	0.0298518	0.0306665	0.0314611
-3.21512e+12	0.0361088	0.0358311	0.0365807	0.0363995	0.0367573	0.0364518	0.036234	0.0349911	0.0354875	0.0350474	0.0346023	0.0338306	0.0348955	0.0345862	0.0339302	0.0341322	0.0339053	0.0329536	0.0319503	0.0325594	0.0329396	0.032662	0.0314948	0.0315485	0.031529	0.0314316	0.0313198	0.0324151	0.0325751	0.0324601	0.0320821	0.0336019	0.0340345	0.0336675	0.0328522	0.032712	0.032777	0.0312282	0.0308057	0.0310312	0.0307288	0.0297479	0.0288509	0.0290801	0.0293732	0.0279738	0.0276984	0.0281284	0.0279282
-3.11141e+12	0.0359292	0.0354169	0.036469	0.0357312	0.0355436	0.0362339	0.0358076	0.0358112	0.0365165	0.0380832	0.0365022	0.036228	0.0358292	0.0358864	0.0356291	0.03455	0.0353616	0.0351897	0.0336309	0.0322684	0.0328909	0.0321876	0.0316288	0.0325588	0.0309834	0.0311968	0.0307523	0.030887	0.0304569	0.0306298	0.0306762	0.0313157	0.0309167	0.0297092	0.0292244	0.0277746	0.0266623	0.0274721	0.0283425	0.0294509	0.0294277	0.0290932	0.0294896	0.0297976	0.031731	0.0332095	0.0345012	0.0325837	0.032039
-3.00769e+12	0.0373121	0.0378077	0.0376112	0.0372021	0.0371051	0.0364127	0.0358957	0.0348889	0.034792	0.035298	0.0357636	0.0333963	0.03327	0.0333499	0.0317846	0.0325138	0.0328759	0.0339217	0.0332317	0.0333626	0.0320624	0.0324981	0.0328822	0.0335176	0.0342698	0.0339184	0.0340269	0.0339395	0.0342328	0.0335978	0.0333831	0.0338786	0.0333121	0.032017	0.0325686	0.0318975	0.031637	0.0299986	0.0296928	0.0300452	0.0306016	0.0298133	0.0303607	0.0309098	0.0309638	0.0311463	0.0315202	0.032596	0.033371
-2.90398e+12	0.0365861	0.0364477	0.036883	0.0359689	0.0362203	0.0368534	0.0366549	0.0354316	0.0357242	0.0360407	0.0357227	0.0358263	0.035991	0.0355345	0.0357603	0.035147	0.0343169	0.0354743	0.0344305	0.0339555	0.0337769	0.032855	0.0318911	0.0321433	0.0320535	0.0322978	0.0323862	0.0321876	0.0330855	0.0338255	0.0331502	0.0328606	0.0331504	0.033475	0.0327478	0.0322789	0.0320434	0.0322997	0.032241	0.0324246	0.0321677	0.0323156	0.0325076	0.0317079	0.0309779	0.0306714	0.0300864	0.0293028	0.0289806
-2.80027e+12	0.0343683	0.0342354	0.0342398	0.0335086	0.0334206	0.0321236	0.0322523	0.0321134	0.0327146	0.0333033	0.0320793	0.031749	0.0327386	0.0328508	0.032287	0.0328086	0.0337724	0.0332735	0.0327326	0.0324825	0.0328138	0.0322362	0.0315361	0.0321433	0.0318793	0.0321409	0.0319756	0.0315882	0.0317693	0.0317031	0.0315167	0.0326646	0.032271	0.0318141	0.0319617	0.0317808	0.0303725	0.0301564	0.0295116	0.0297985	0.0295353	0.0293164	0.0300635	0.0304028	0.0307948	0.0309094	0.0314005	0.0319048	0.0328234
-2.69655e+12	0.0365182	0.0369802	0.0372339	0.0382459	0.0395718	0.0409323	0.0413858	0.0403836	0.0396735	0.038594	0.0371542	0.037014	0.0376817	0.0370619	0.0364505	0.034906	0.0349872	0.0348479	0.0344892	0.0352112	0.0356589	0.0348259	0.033378	0.0337778	0.0338734	0.0341861	0.0329817	0.0331094	0.0331439	0.0326523	0.0317066	0.0315321	0.0317575	0.0305669	0.0298978	0.0298516	0.0298469	0.0296877	0.0292753	0.0296648	0.0305379	0.0307879	0.0303675	0.03031	0.0301408	0.0302565	0.0312649	0.0307564	0.0314033
-2.59284e+12	0.0360353	0.0361558	0.0352404	0.0353147	0.0358073	0.0357714	0.0350952	0.0349235	0.0351086	0.0347499	0.0348861	0.0334975	0.0344832	0.0342139	0.0330435	0.0323262	0.0329689	0.0315071	0.0312025	0.0318478	0.0314141	0.0319304	0.0321618	0.0320109	0.0324388	0.032911	0.0330855	0.0340257	0.0347494	0.0346536	0.0347035	0.0337561	0.0332326	0.0326267	0.0332547	0.0317251	0.0304989	0.0297154	0.0290114	0.0278081	0.0274682	0.0277049	0.0276678	0.0282205	0.0277176	0.0290284	0.0296932	0.0296498	0.0302275
-2.48913e+12	0.0344528	0.0344083	0.0341323	0.0339838	0.0345635	0.0345676	0.0342908	0.0343621	0.0345865	0.0338581	0.0342971	0.0339094	0.0338814	0.0340902	0.0348703	0.034607	0.0348591	0.0345163	0.0338844	0.034745	0.0335402	0.0348067	0.0335793	0.0340381	0.0335615	0.0334696	0.033172	0.033384	0.0336567	0.0330389	0.0326986	0.0311638	0.0324545	0.0314581	0.0313851	0.0307233	0.0305411	0.0299902	0.0295152	0.0294737	0.0305146	0.0308795	0.0305581	0.0306327	0.0298811	0.0296926	0.0298175	0.0294912	0.0287115
-2.38541e+12	0.0365877	0.0365022	0.0349474	0.0340266	0.0327825	0.0340265	0.0337975	0.0332386	0.0341244	0.0340778	0.0333292	0.0323628	0.0340255	0.0348791	0.0355785	0.0344294	0.0342197	0.0340997	0.0322234	0.0314623	0.0317906	0.0322038	0.0315324	0.0309574	0.0305513	0.0301965	0.0307338	0.0308089	0.0319145	0.0326156	0.0318388	0.0323805	0.0322266	0.0324604	0.0322632	0.0321046	0.0316282	0.0314387	0.0305689	0.0310297	0.0318526	0.0311911	0.0311797	0.0308023	0.0303355	0.0308745	0.0305727	0.0300523	0.0309962
-2.2817e+12	0.0347016	0.035119	0.0346993	0.0346545	0.0356862	0.034982	0.0342093	0.0334007	0.0343071	0.03481	0.0337754	0.0336014	0.0339858	0.0337487	0.0325673	0.0326819	0.033531	0.0339844	0.0338017	0.033383	0.0337644	0.0340362	0.0338256	0.0341384	0.0353174	0.0345519	0.034058	0.0333583	0.0331271	0.0334812	0.0336407	0.0330489	0.0324947	0.0320314	0.0303991	0.0315927	0.0309303	0.0305321	0.0304031	0.0303823	0.0299114	0.0306092	0.0315015	0.0309611	0.0306445	0.0299232	0.0311732	0.030531	0.0298556
-2.17798e+12	0.0369916	0.0381382	0.038354	0.0380478	0.0375266	0.0374671	0.0372294	0.0370566	0.0375992	0.0374074	0.0355762	0.0349704	0.0342614	0.0350645	0.0349424	0.0348651	0.0349012	0.0339803	0.0327311	0.0324796	0.0331	0.0326036	0.0321913	0.0328114	0.0316261	0.0311861	0.0310297	0.0310388	0.0316602	0.0312388	0.0319276	0.0318347	0.0326583	0.0314322	0.0322407	0.0318638	0.0319031	0.0311369	0.0306403	0.0306307	0.0300207	0.0297732	0.0293539	0.0289912	0.0295524	0.0299075	0.0301757	0.0312058	0.0315191
-2.07427e+12	0.0372666	0.0366055	0.0366738	0.0365914	0.0371555	0.0370524	0.0370327	0.0365575	0.0368967	0.0376884	0.0375302	0.0367909	0.036933	0.0373402	0.0360363	0.035479	0.035206	0.0345955	0.0336547	0.0327579	0.032892	0.0335079	0.0332867	0.0333018	0.0325376	0.0315251	0.0301676	0.0298628	0.0293974	0.0297179	0.0290543	0.0294837	0.0290044	0.029107	0.0285082	0.0292475	0.0294138	0.0288615	0.0300961	0.0296673	0.0302547	0.0292013	0.0294048	0.02825	0.0294726	0.0294574	0.0305036	0.0311968	0.03091
-1.97056e+12	0.0373554	0.0371843	0.0371089	0.0365758	0.0361044	0.0356878	0.0353623	0.0351771	0.0339607	0.0342169	0.0326477	0.0322004	0.0320854	0.0320892	0.0319501	0.0317434	0.0320989	0.0324923	0.0329431	0.0333565	0.0337439	0.0333952	0.0333286	0.0336854	0.0343737	0.0336841	0.0338021	0.0340597	0.0341356	0.0335981	0.033202	0.0333142	0.0333535	0.033099	0.0326325	0.0331984	0.0325232	0.032499	0.0310937	0.0312521	0.0315122	0.0317231	0.0317742	0.0305706	0.0300972	0.0302333	0.0304715	0.0304691	0.031543
-1.86684e+12	0.0357781	0.0367614	0.0360503	0.0354498	0.0363421	0.0363984	0.0351766	0.0349494	0.0365176	0.0360098	0.0358534	0.0354148	0.0357121	0.0352851	0.0343998	0.0341436	0.0354625	0.0351621	0.0337963	0.0338569	0.033688	0.0329436	0.0320881	0.0331846	0.0329847	0.0318882	0.0313628	0.0316595	0.0325078	0.0320694	0.031856	0.0314276	0.0317755	0.0306517	0.0304408	0.030407	0.0303869	0.0300442	0.0305085	0.0314685	0.0315087	0.0322588	0.0324129	0.0323441	0.0326831	0.033454	0.0327972	0.0318134	0.0311855
-1.76313e+12	0.0338311	0.0337256	0.0340249	0.0337719	0.0333814	0.0325295	0.0325293	0.0327255	0.0345085	0.0346819	0.0343695	0.0348428	0.0350569	0.0358629	0.0348328	0.0345674	0.0347063	0.0340701	0.0330443	0.0333103	0.0338632	0.032893	0.0332966	0.0333731	0.0349894	0.0355545	0.0362191	0.0365438	0.0374173	0.0370832	0.0361956	0.0360115	0.0357355	0.0359486	0.035334	0.0348644	0.0335495	0.0327057	0.0317711	0.0309856	0.0314325	0.0309948	0.0302587	0.0295618	0.0291751	0.0289209	0.0297518	0.0294005	0.029706
-1.65942e+12	0.0350256	0.0351496	0.0358994	0.0356744	0.0355923	0.0353938	0.0346269	0.0341305	0.0347828	0.0336378	0.033403	0.0313671	0.0316947	0.0309951	0.0299343	0.0303862	0.0303158	0.0298961	0.0302907	0.0307796	0.030935	0.0316552	0.0317138	0.0320026	0.0325149	0.0327101	0.0333521	0.0333699	0.0324964	0.0325386	0.0325551	0.033572	0.0338491	0.0334074	0.0325666	0.0315516	0.0295171	0.0292148	0.0298676	0.0293983	0.0303266	0.0299954	0.02932	0.0294095	0.0298904	0.0294608	0.0306242	0.0300952	0.0298321
-1.5557e+12	0.036967	0.0374675	0.0372294	0.0363114	0.0371898	0.0366011	0.0361886	0.0350206	0.0354774	0.0352105	0.0336211	0.032994	0.0330983	0.0335828	0.0330704	0.0331845	0.0350113	0.0343518	0.0341384	0.0337447	0.0343296	0.0335965	0.0336824	0.0339548	0.0341859	0.0339876	0.0330151	0.0342874	0.0341851	0.0343566	0.0338346	0.0336325	0.0326948	0.0324554	0.0312476	0.031255	0.0313857	0.0298808	0.0297142	0.0291051	0.0295512	0.0302452	0.0310847	0.0312205	0.0312617	0.0308457	0.0311819	0.0316645	0.0325617
-1.45199e+12	0.0362542	0.0368993	0.0361731	0.0351693	0.0352391	0.0346627	0.0345703	0.0343903	0.034453	0.034461	0.0337687	0.032815	0.0331124	0.0331861	0.0340776	0.0344272	0.0349872	0.0357506	0.0361344	0.0347689	0.0350706	0.0355388	0.0356273	0.0367477	0.036253	0.0354722	0.0358388	0.0351809	0.0342898	0.0348709	0.0343117	0.0347626	0.0347488	0.0345976	0.0342234	0.0349586	0.0338679	0.0333492	0.0323821	0.0328221	0.0324833	0.0316166	0.0318968	0.031354	0.0307676	0.0303037	0.0305682	0.0297958	0.0319089
-1.34828e+12	0.0366343	0.0360606	0.0354214	0.0353204	0.0361521	0.0365318	0.0364071	0.0362344	0.0365493	0.0365291	0.0365004	0.036308	0.0369684	0.0370287	0.0357733	0.0353429	0.0349094	0.034461	0.034297	0.0335156	0.034793	0.0351166	0.0351192	0.0341637	0.0349298	0.0349901	0.0355478	0.0363779	0.0360679	0.035005	0.032809	0.0321019	0.0318412	0.0329146	0.0330066	0.0326246	0.031807	0.0298251	0.0297009	0.02984	0.0301784	0.0302691	0.029835	0.0289945	0.0289541	0.0291015	0.0293962	0.0304866	0.0308148
-1.24456e+12	0.0354135	0.0357284	0.0362545	0.0365092	0.0374765	0.0378884	0.0376909	0.038235	0.0380995	0.0371289	0.0366398	0.0361551	0.0360172	0.0354876	0.034186	0.0327204	0.033194	0.0325546	0.0318257	0.0331711	0.0336596	0.0335105	0.0330736	0.0331942	0.0335595	0.0336498	0.0327	0.0329557	0.0334103	0.0332875	0.0330778	0.0325728	0.032521	0.0321958	0.0315995	0.0317266	0.032035	0.0314812	0.0309171	0.0310567	0.0302834	0.0308342	0.0310264	0.030985	0.0304653	0.0300009	0.0299067	0.0296041	0.0297491
-1.14085e+12	0.0370295	0.0367623	0.0384728	0.0377069	0.0378767	0.0385152	0.037957	0.0367152	0.035861	0.0359909	0.036725	0.0363658	0.0357324	0.0355315	0.0358764	0.0344409	0.0342263	0.0343198	0.0336148	0.0350399	0.0341701	0.0335148	0.0336043	0.0341661	0.0341285	0.0348636	0.0346572	0.0340386	0.034122	0.0329892	0.0326738	0.0331028	0.0323922	0.0315506	0.0308878	0.0301795	0.0304439	0.0303911	0.0304208	0.0294901	0.0295326	0.0291099	0.0295881	0.0293492	0.0297977	0.0297814	0.0294304	0.0294746	0.0296861
-1.03714e+12	0.0352789	0.0365032	0.0365792	0.0363544	0.0372752	0.0377141	0.0375666	0.0377718	0.0367428	0.0361994	0.0349564	0.033466	0.0334871	0.0326552	0.0322963	0.0331051	0.0334395	0.0333675	0.0336841	0.0348286	0.0356232	0.0355334	0.0359379	0.0364452	0.0359425	0.0351947	0.0348859	0.0349391	0.0350954	0.0338777	0.0330727	0.0334775	0.0323271	0.0322463	0.0323697	0.0321575	0.0315448	0.0307001	0.0307356	0.0313555	0.0313184	0.031192	0.03165	0.0308535	0.030154	0.0293499	0.0296484	0.0293986	0.0293401
-9.33422e+11	0.0344306	0.0337591	0.0352162	0.0352916	0.0359801	0.0355774	0.0349829	0.0340269	0.0347954	0.0339651	0.0341164	0.0329226	0.0329813	0.0337461	0.0339085	0.0348014	0.0352074	0.0355211	0.0356756	0.0362278	0.037134	0.0382379	0.0372019	0.0369006	0.0363194	0.035365	0.0356414	0.0356875	0.0360898	0.0348983	0.0336822	0.0331501	0.0329372	0.0321764	0.0323222	0.0316314	0.0317258	0.031069	0.0304987	0.031897	0.0323543	0.0319066	0.0333122	0.0325003	0.0321025	0.0320927	0.0315868	0.0315665	0.0312957
-8.29709e+11	0.0358193	0.0362799	0.0354781	0.0354762	0.0356386	0.0348281	0.0337811	0.0332642	0.0340763	0.0337411	0.0331708	0.0335117	0.0350117	0.0349761	0.0335054	0.0338216	0.0343408	0.0343036	0.0335426	0.0337767	0.0346766	0.0345348	0.0329878	0.0324183	0.0334367	0.0331885	0.0332984	0.0336734	0.0333995	0.0339511	0.0338341	0.0334702	0.0341616	0.0346713	0.0347642	0.0344816	0.0338883	0.0328223	0.0322128	0.0316533	0.0307328	0.0305315	0.0301178	0.0298913	0.0299113	0.0290204	0.0288582	0.0293017	0.0308307
-7.25995e+11	0.037236	0.0368843	0.0367634	0.036296	0.0376751	0.0376197	0.0367691	0.0369012	0.0368722	0.0360694	0.0359945	0.0356868	0.0354431	0.0358664	0.0347994	0.0347438	0.0347942	0.033867	0.0335943	0.0345972	0.0349341	0.0348404	0.0344396	0.0343459	0.0342686	0.0339877	0.0341421	0.0345162	0.0346882	0.0338053	0.033112	0.0338262	0.034782	0.0350145	0.0357291	0.0360898	0.0356457	0.035782	0.0353537	0.0353228	0.0358289	0.0350041	0.0339518	0.0329504	0.0327295	0.0323356	0.0326455	0.0313559	0.0314505
-6.22281e+11	0.0399682	0.0395407	0.0394955	0.0390477	0.0382321	0.038183	0.0383971	0.0376196	0.0367509	0.0362517	0.0345069	0.0339558	0.0349185	0.0346701	0.0339896	0.03401	0.0343023	0.03308	0.033151	0.0348767	0.0355218	0.0355427	0.0351124	0.0350693	0.035618	0.0360433	0.0354919	0.0365416	0.0371696	0.0353296	0.0350477	0.035058	0.0339936	0.0338496	0.0337845	0.0329411	0.0324734	0.031359	0.0306365	0.0318695	0.0318725	0.0309647	0.030004	0.03028	0.0299157	0.0306446	0.0315133	0.031338	0.0320565
-5.18568e+11	0.0361771	0.036586	0.0359886	0.0365044	0.0364605	0.0355029	0.035573	0.0353754	0.0351354	0.0360144	0.0346385	0.0333678	0.0342136	0.0338171	0.033077	0.0339454	0.0337727	0.0330519	0.0325547	0.0332854	0.0347217	0.035057	0.0352111	0.0355156	0.0358221	0.0352285	0.0347134	0.0348714	0.0338481	0.0330644	0.0321067	0.0319213	0.0314259	0.0312199	0.0313727	0.0312263	0.0315685	0.0315806	0.032482	0.0321706	0.0304061	0.0307669	0.0305372	0.0303373	0.0299206	0.029664	0.0296529	0.0287681	0.0288985
-4.14854e+11	0.0366865	0.0367121	0.0374729	0.037038	0.0374319	0.0380921	0.0375962	0.0383425	0.0387585	0.0388486	0.0381366	0.0368479	0.0364454	0.035875	0.0352824	0.0350534	0.036045	0.0346931	0.034707	0.033598	0.0329085	0.0329629	0.0328854	0.0330661	0.0328975	0.0324551	0.0320261	0.0325125	0.0321054	0.0324175	0.032719	0.0323775	0.0320874	0.0321871	0.0323498	0.032176	0.0309054	0.0302959	0.0298203	0.031505	0.0311477	0.0309978	0.0314555	0.0320092	0.03163	0.031746	0.0319766	0.0320385	0.0323182
-3.11141e+11	0.0391954	0.0394229	0.0383598	0.0376767	0.0370211	0.0368603	0.0363578	0.0341322	0.0342165	0.0334376	0.0329405	0.0333769	0.0339881	0.0347926	0.0358285	0.0362796	0.0370825	0.0381786	0.0366595	0.0369122	0.0368972	0.0357756	0.0356044	0.0344928	0.0343937	0.0334088	0.0317537	0.0314669	0.0324842	0.0329461	0.0319454	0.0318487	0.0313686	0.0323314	0.0318269	0.0320824	0.0323474	0.0319703	0.0314109	0.0300446	0.0309091	0.0310024	0.0314764	0.0302551	0.0299962	0.030342	0.030969	0.0308955	0.0308515
-2.07427e+11	0.0350075	0.0349101	0.0349444	0.0342146	0.0336946	0.0342759	0.0344249	0.0355257	0.0356239	0.0347631	0.0347423	0.0338146	0.0341874	0.0343079	0.0357718	0.0348207	0.0353415	0.0347913	0.0342862	0.0353446	0.0357476	0.0357835	0.0347624	0.0347883	0.0348085	0.034258	0.0340058	0.0345026	0.0341324	0.0343113	0.0331117	0.0330513	0.0335193	0.033059	0.0328149	0.0337511	0.0332239	0.0324791	0.0317825	0.0302406	0.0301274	0.029998	0.0303358	0.0307837	0.0294336	0.0293494	0.0289079	0.0292653	0.0299894
-1.03714e+11	0.036246	0.0366806	0.035803	0.0347724	0.0354259	0.035325	0.0359493	0.0350816	0.0364872	0.0372596	0.0363619	0.0347867	0.0353715	0.0355518	0.0346367	0.0352985	0.0343759	0.0342675	0.033086	0.0331564	0.0343907	0.034227	0.0336943	0.0327163	0.0332459	0.0327377	0.0338757	0.0341025	0.034098	0.0343498	0.0329928	0.0335348	0.0332271	0.0335962	0.0334694	0.0335527	0.0327612	0.0320245	0.0315031	0.0306283	0.0311513	0.0295438	0.0308308	0.0312942	0.0306703	0.029968	0.0291036	0.02948	0.0302961
-0.0442158	0.0383182	0.0389304	0.0378332	0.0379574	0.0374081	0.0377904	0.0368994	0.0366579	0.0366381	0.0359015	0.0361276	0.0356066	0.0362593	0.0363385	0.0360493	0.0366295	0.0373742	0.0378993	0.037203	0.0367378	0.0364785	0.0359451	0.0344877	0.0339861	0.0346791	0.0336184	0.0331433	0.0329566	0.0331866	0.0326279	0.0327344	0.0329263	0.0339138	0.032331	0.0309791	0.0311664	0.0310234	0.0304406	0.0314881	0.031314	0.0300142	0.0301377	0.0299531	0.0322699	0.0324919	0.0323154	0.0325421	0.0325667	0.031698
1.03714e+11	0.0370286	0.0366042	0.0372932	0.0371862	0.037276	0.0375441	0.0367343	0.0366463	0.0371956	0.036592	0.0359289	0.0352541	0.0353167	0.0354712	0.0356056	0.0356611	0.0364084	0.0365094	0.0355408	0.0356174	0.0357676	0.0356071	0.0350335	0.0350908	0.034932	0.0338987	0.0330652	0.0327166	0.0328032	0.0329066	0.0322101	0.0321403	0.0314613	0.0305972	0.0291433	0.0299213	0.0293714	0.0286582	0.0289956	0.0300386	0.0308666	0.0307772	0.0309303	0.0311177	0.0314636	0.0313892	0.0316802	0.0322021	0.0326655
2.07427e+11	0.035931	0.0349161	0.0349958	0.0340348	0.0343533	0.0345621	0.0343664	0.0353752	0.0364402	0.0371222	0.0363698	0.037145	0.0376502	0.0380557	0.0369064	0.036498	0.0365171	0.0361356	0.0350968	0.0353287	0.0361382	0.0347949	0.0347833	0.0346724	0.0356552	0.0348985	0.0354299	0.0355332	0.036177	0.0362282	0.035751	0.0361646	0.0349954	0.0343893	0.033345	0.0342506	0.0334753	0.0336949	0.0333862	0.032596	0.0316477	0.0321121	0.0322443	0.0318432	0.0309104	0.0303646	0.0300288	0.0288356	0.0293497
3.11141e+11	0.0357432	0.0370997	0.0378945	0.037328	0.0382867	0.0384281	0.0386207	0.0381559	0.0385884	0.0389491	0.0374314	0.0364973	0.0359245	0.0357472	0.0338792	0.0329597	0.0328623	0.0327715	0.0323035	0.0314021	0.0318683	0.0321812	0.0323996	0.032648	0.0335312	0.0348116	0.0350959	0.0354986	0.0354857	0.0350496	0.0355902	0.0361666	0.0360646	0.0357769	0.0353767	0.0346556	0.0338627	0.0334977	0.0326736	0.0328399	0.0321667	0.0310339	0.0301548	0.0298946	0.0297744	0.0287495	0.0291877	0.0290355	0.0297449
4.14854e+11	0.036927	0.0374568	0.0378468	0.0375503	0.0373724	0.037759	0.0364117	0.0362117	0.0372603	0.0369336	0.0366228	0.035759	0.0357233	0.0351444	0.0346444	0.0350604	0.0353532	0.0357174	0.0346669	0.0344734	0.0344567	0.0342005	0.0335275	0.0336622	0.0336805	0.0327511	0.0325482	0.0319106	0.0319006	0.0322305	0.0309971	0.0310793	0.0313845	0.0314621	0.0317031	0.0317218	0.0314603	0.030832	0.0298158	0.0298301	0.0296278	0.0292996	0.0296783	0.028886	0.02836	0.0282171	0.0285911	0.02915	0.029627
5.18568e+11	0.0386652	0.0382131	0.0373808	0.0367044	0.03572	0.0355328	0.035539	0.0358931	0.0356204	0.0356556	0.0355528	0.0339558	0.0336063	0.0343092	0.0336349	0.0339863	0.0343011	0.0347667	0.0349594	0.0343484	0.0333031	0.0341118	0.0343556	0.0331593	0.0325809	0.0313654	0.0302655	0.0299824	0.0298699	0.030791	0.0311265	0.0308541	0.0300572	0.031479	0.031046	0.0321656	0.0328242	0.0317099	0.0315399	0.0307311	0.0300156	0.029961	0.0305047	0.0291259	0.029826	0.0302753	0.0297318	0.0307907	0.0310892
6.22281e+11	0.0355779	0.0349278	0.0354542	0.0356997	0.0352531	0.0354326	0.0348438	0.0351146	0.0358822	0.0353487	0.0356471	0.0351445	0.0354834	0.0349334	0.035275	0.0350031	0.0359901	0.0357613	0.0350175	0.0352241	0.0350403	0.0341042	0.0336773	0.0341132	0.0340645	0.0335996	0.0329275	0.03252	0.032054	0.0310772	0.0308637	0.0322149	0.0327468	0.0327403	0.0321557	0.0327376	0.0320321	0.031333	0.0314735	0.0320562	0.0321414	0.0310556	0.030971	0.0308922	0.0309863	0.0308322	0.0311987	0.0315793	0.031943
7.25995e+11	0.0371802	0.0376455	0.0379067	0.037361	0.0375243	0.0373569	0.037317	0.0370438	0.0375795	0.0363517	0.0346023	0.0334546	0.0333243	0.0337751	0.0322493	0.0319163	0.0316821	0.0311188	0.0316138	0.033585	0.0346626	0.0343658	0.0339967	0.0341533	0.0352935	0.0354881	0.0357933	0.0357388	0.0340775	0.0325534	0.0311541	0.0308749	0.0312998	0.0314376	0.0307563	0.0310345	0.0307049	0.0310291	0.0310351	0.0314792	0.0320388	0.0321488	0.0315582	0.0314602	0.03125	0.0304568	0.0307666	0.0298734	0.0315233
8.29709e+11	0.0371586	0.0383404	0.0392979	0.0381794	0.0376955	0.0371584	0.0369023	0.0352625	0.0342732	0.0339007	0.0321965	0.0315329	0.0313383	0.0315347	0.0323758	0.0318231	0.0317183	0.0328538	0.0328837	0.0336801	0.034599	0.0349115	0.0346115	0.0349675	0.0343896	0.0343548	0.035193	0.0346165	0.0348748	0.0341834	0.0342862	0.0341827	0.0331506	0.0330954	0.032747	0.0325709	0.0328859	0.0314899	0.0312168	0.0307071	0.0305327	0.0296357	0.030336	0.0311288	0.0306283	0.0316451	0.0311241	0.0320174	0.0318879
9.33422e+11	0.0350125	0.0351779	0.0351024	0.0354252	0.0366943	0.0356039	0.0352626	0.0348892	0.0351268	0.0360134	0.0356132	0.0345668	0.0346105	0.0348159	0.0337584	0.033772	0.0345815	0.0340936	0.0327507	0.0331777	0.0326032	0.0333745	0.0331417	0.0319341	0.03226	0.0317502	0.0313821	0.0312781	0.0326298	0.0317098	0.0315211	0.0312695	0.0308056	0.0320864	0.0309722	0.0315597	0.0325753	0.0325949	0.0317219	0.0322835	0.0323924	0.0316581	0.0317919	0.0314642	0.0325138	0.0323075	0.0323755	0.0322504	0.0322695
1.03714e+12	0.0338226	0.0338988	0.0334715	0.0324424	0.0327153	0.0333445	0.034255	0.0344074	0.0346319	0.0344155	0.0348247	0.0360679	0.0363235	0.0372569	0.0354495	0.035393	0.0346836	0.0343748	0.0331949	0.0320635	0.0326152	0.0312201	0.0309718	0.0312124	0.0321506	0.0306786	0.0312079	0.0312002	0.0323897	0.0333144	0.0323173	0.032364	0.0316735	0.0307286	0.0306919	0.0311474	0.0307133	0.0308301	0.0302729	0.0304005	0.0295353	0.0292777	0.0294691	0.0296529	0.0297741	0.0317228	0.0320854	0.0317859	0.0324024
1.14085e+12	0.0358013	0.0351807	0.0347498	0.033252	0.0332939	0.0345276	0.0341122	0.0343814	0.0349197	0.036258	0.0351246	0.0345926	0.0349807	0.0356466	0.0348095	0.0335475	0.0339979	0.0340411	0.0326823	0.0322735	0.0330488	0.0328221	0.0322316	0.0328337	0.0338143	0.0339676	0.0344023	0.0335904	0.0330252	0.0329644	0.0317842	0.0315082	0.031107	0.0308583	0.0296751	0.0296625	0.0291917	0.0283619	0.0290699	0.0285661	0.0280397	0.0279512	0.0286944	0.0281968	0.028362	0.0272209	0.0259298	0.0264468	0.0276658
1.24456e+12	0.0356287	0.0355721	0.0360075	0.0357591	0.0358386	0.0356647	0.034554	0.0345597	0.0355022	0.03546	0.0338973	0.0321809	0.0324289	0.0330963	0.0327858	0.0329247	0.0328914	0.0331059	0.0320833	0.0327964	0.034402	0.034645	0.0333046	0.0323136	0.0323807	0.0322717	0.0326291	0.0323603	0.0321707	0.0316285	0.0326181	0.0324122	0.0331428	0.0333862	0.033462	0.0337359	0.0340523	0.0341629	0.0347954	0.0341619	0.0322094	0.0325769	0.0328398	0.0323309	0.0324673	0.0324533	0.031736	0.0314569	0.031022
1.34828e+12	0.0322037	0.0321183	0.0316231	0.0311928	0.0308449	0.0308778	0.0304094	0.0309303	0.0310279	0.0306869	0.0319941	0.0311978	0.0328492	0.0327412	0.0328042	0.0328243	0.033114	0.032661	0.0326599	0.0333147	0.0329943	0.0328531	0.0319128	0.0307073	0.0306545	0.0302927	0.0299684	0.0295795	0.0293943	0.0292109	0.0289528	0.0290845	0.0292903	0.0300132	0.0305786	0.0302763	0.030362	0.0302952	0.0301221	0.029121	0.0290679	0.0286015	0.0281529	0.0279069	0.0277875	0.0278556	0.0276481	0.0277005	0.0286356
1.45199e+12	0.0360848	0.0373255	0.036694	0.0352762	0.0345343	0.0360091	0.0355235	0.0358391	0.0358597	0.0361116	0.0354158	0.034146	0.0349275	0.0353488	0.0344433	0.0344248	0.0350351	0.0345378	0.0335774	0.0330225	0.0334827	0.0334262	0.032495	0.0317961	0.0319365	0.0300391	0.0304836	0.0304227	0.0301426	0.0297323	0.0295963	0.0309787	0.0309371	0.0316948	0.0317156	0.0329991	0.0318257	0.0315419	0.0317289	0.0318068	0.0309614	0.0291707	0.0294043	0.0294264	0.0285954	0.0279126	0.0281318	0.0280201	0.0285643
1.5557e+12	0.0367393	0.0370508	0.0364003	0.036593	0.037246	0.0366673	0.0358028	0.035409	0.0353276	0.0345698	0.0339861	0.0332687	0.032802	0.0329608	0.0321413	0.0326097	0.0330489	0.0330509	0.0320245	0.0324089	0.0324635	0.0323404	0.0317747	0.0309508	0.0305031	0.0298214	0.0297927	0.0295919	0.0298121	0.0283152	0.0286247	0.0281661	0.0292112	0.0295033	0.029819	0.0298808	0.0292309	0.0288544	0.0287648	0.0302126	0.0298238	0.0305849	0.0295298	0.0294464	0.0282912	0.0296122	0.0297597	0.0294096	0.0308029
1.65942e+12	0.0376038	0.0369829	0.0364534	0.0366875	0.0372673	0.0360829	0.0350487	0.0349386	0.0337242	0.0332755	0.0330627	0.0337979	0.0337396	0.0330922	0.0319582	0.0316991	0.0314489	0.031538	0.0326545	0.0319305	0.0314699	0.0313575	0.0314763	0.0315648	0.031696	0.0307143	0.0305709	0.0302116	0.0299609	0.0302314	0.0298137	0.0289525	0.0281862	0.0269355	0.0266427	0.0281835	0.028111	0.027341	0.0275772	0.027146	0.0270434	0.0273862	0.0279254	0.0284773	0.0284657	0.0274748	0.0281962	0.0285425	0.02836
1.76313e+12	0.0351798	0.0339269	0.03356	0.0339643	0.0343	0.0342264	0.0338403	0.0324532	0.0322891	0.0320895	0.0308807	0.0313021	0.0313988	0.0306767	0.0299142	0.0303759	0.0314349	0.0316387	0.0312237	0.0314649	0.0313251	0.0309063	0.0308786	0.0313289	0.0321011	0.0314929	0.0313981	0.0312654	0.0318207	0.0313492	0.0320152	0.0322637	0.0327368	0.0324497	0.0320088	0.0316417	0.0300873	0.0304184	0.0298579	0.0306198	0.0303283	0.0301358	0.0289715	0.0291633	0.0290281	0.0301845	0.0313742	0.0316461	0.0317194
1.86684e+12	0.0331682	0.0331122	0.0327607	0.0327825	0.0335516	0.0329157	0.0336171	0.0333808	0.0322173	0.0320103	0.0331174	0.0324654	0.0329821	0.0327744	0.0315204	0.0315808	0.0314624	0.0315209	0.0318797	0.0321899	0.0313005	0.0319388	0.0311973	0.0313658	0.031487	0.0308265	0.0301031	0.0300759	0.0301645	0.030262	0.0295922	0.0292729	0.0286634	0.0278304	0.0281511	0.0275922	0.0272085	0.0260408	0.0261852	0.0262115	0.0266238	0.0262094	0.0277656	0.0276279	0.0275716	0.0282208	0.0284477	0.0291103	0.0286686
1.97056e+12	0.0376541	0.0380206	0.0373436	0.0376075	0.0387728	0.0379272	0.0380089	0.0364688	0.0369147	0.0367711	0.0356019	0.0343558	0.0342068	0.0345223	0.0328439	0.033096	0.0330756	0.0331596	0.0321431	0.0313221	0.0306427	0.0303576	0.0312079	0.0306532	0.0305952	0.029662	0.0299546	0.029961	0.0297575	0.0303378	0.0309449	0.0311588	0.0301336	0.0298488	0.0299258	0.0300189	0.0284493	0.0278725	0.0281615	0.0272758	0.0273785	0.0272502	0.0275247	0.0271916	0.0274588	0.0283652	0.0295248	0.0285715	0.0286742
2.07427e+12	0.0336334	0.0333273	0.0341297	0.033449	0.033932	0.0343513	0.0349076	0.0355145	0.0353506	0.0352974	0.0338329	0.0337348	0.0328708	0.0326305	0.0320897	0.0323291	0.0315247	0.0308566	0.0304488	0.0306462	0.0323053	0.0315356	0.0322269	0.0322167	0.0318664	0.0312924	0.0319325	0.0314417	0.0317538	0.0323617	0.0304177	0.0311024	0.0304443	0.0297866	0.029212	0.0295557	0.0298243	0.0295521	0.0292995	0.0278595	0.0276431	0.0271492	0.0268686	0.0275422	0.028189	0.0279065	0.0271515	0.0277088	0.0281965
2.17798e+12	0.0353709	0.0362432	0.0361375	0.0366657	0.0369221	0.0360332	0.035081	0.0348658	0.034677	0.0347682	0.033914	0.032735	0.0326238	0.0321522	0.031148	0.0303815	0.0297658	0.0281278	0.0280517	0.0280231	0.0280904	0.028592	0.0281534	0.0288324	0.0294481	0.0293818	0.0303092	0.0308836	0.0302678	0.0294267	0.0295079	0.0292264	0.0292065	0.0280997	0.0279747	0.0277679	0.0275829	0.0276165	0.0276639	0.0286059	0.0283879	0.0280552	0.0286938	0.0289292	0.0278603	0.0280704	0.0279837	0.0278382	0.0280287
2.2817e+12	0.0330682	0.0328506	0.0329416	0.032705	0.0331422	0.03279	0.032481	0.03275	0.0325078	0.0323787	0.0314359	0.0308501	0.0310602	0.0313681	0.0308176	0.0313013	0.0321006	0.0313791	0.0299976	0.0302517	0.030172	0.0301084	0.0291327	0.029427	0.0298756	0.0299022	0.0289762	0.0286158	0.0283043	0.0284676	0.0282694	0.0285915	0.0285905	0.0281932	0.0269427	0.0263183	0.0266555	0.0270976	0.0277666	0.0281982	0.0291049	0.0274158	0.0267313	0.0270131	0.0275918	0.028118	0.0276651	0.0275904	0.027316
2.38541e+12	0.0360914	0.0361591	0.0357507	0.0356837	0.0355564	0.0348384	0.033921	0.0331939	0.0344542	0.0348891	0.0340448	0.0321522	0.0320297	0.0314281	0.0311254	0.0312716	0.0315579	0.0308463	0.0290987	0.0290214	0.0289172	0.0297335	0.029446	0.0292491	0.029048	0.0295392	0.0301277	0.0308209	0.0310398	0.0304496	0.0309996	0.0311099	0.0317066	0.0318057	0.0311347	0.0292077	0.0286265	0.0282643	0.0293181	0.0298188	0.0292801	0.0283858	0.0290576	0.0290453	0.0291688	0.0299244	0.0291015	0.0283102	0.0276233
2.48913e+12	0.0345042	0.0338171	0.034181	0.0340043	0.034013	0.0344709	0.034483	0.0335195	0.0339908	0.0337326	0.0330691	0.0323789	0.033149	0.033736	0.0335341	0.0337043	0.0345048	0.0333147	0.0333714	0.032975	0.0329697	0.0334974	0.0328091	0.0325881	0.0303548	0.0286969	0.0281876	0.0288166	0.0274207	0.0267256	0.0264849	0.0268789	0.0268931	0.026654	0.0282859	0.0290253	0.0285968	0.0278717	0.028735	0.0297109	0.0289205	0.0279197	0.0284245	0.0287256	0.0286808	0.0282971	0.0280746	0.0293475	0.02918
2.59284e+12	0.0346741	0.0335776	0.0331958	0.0335656	0.0343718	0.0346267	0.0344008	0.0333777	0.0341443	0.0339866	0.033819	0.0332682	0.0333916	0.0326087	0.0306126	0.0306047	0.0307149	0.030559	0.029896	0.0305281	0.0302989	0.0297397	0.0292966	0.0291507	0.0303705	0.0304292	0.0299604	0.0298981	0.0304069	0.0299923	0.0293352	0.0295104	0.0295706	0.0296715	0.0294558	0.0288917	0.0277382	0.0278369	0.0274493	0.0271199	0.0270148	0.0259277	0.0257581	0.0264216	0.0259479	0.0264388	0.0276098	0.0275119	0.0274647
2.69655e+12	0.0331473	0.0327941	0.0334981	0.0331839	0.0333263	0.0341079	0.0329162	0.0338821	0.0334173	0.033401	0.0337592	0.033691	0.033867	0.0339364	0.0343443	0.0343138	0.0355807	0.0345459	0.0354917	0.0355206	0.035164	0.0344792	0.0330148	0.0332936	0.0324975	0.0320011	0.0313437	0.0312483	0.0293883	0.0291693	0.0294061	0.0298798	0.0300575	0.0290985	0.0290457	0.0293766	0.0288646	0.0286035	0.0289446	0.0295311	0.028795	0.028968	0.0292118	0.0292931	0.0288112	0.0272346	0.027956	0.0280308	0.0271327
2.80027e+12	0.0353872	0.0353841	0.0349419	0.0329814	0.0323097	0.0313503	0.0308806	0.0310888	0.0312914	0.0314905	0.0298389	0.0293484	0.0297442	0.0322789	0.0311491	0.0310019	0.0314731	0.0318178	0.0317657	0.0320633	0.0325723	0.0328338	0.0330008	0.0317319	0.0332806	0.0328652	0.0336681	0.0335402	0.0335745	0.0328387	0.0322317	0.032111	0.0321738	0.0318959	0.0311135	0.0312598	0.0301695	0.0288766	0.0286074	0.0289764	0.0292995	0.0295202	0.0290295	0.0292812	0.0282689	0.0288629	0.0289122	0.0288131	0.0278725
2.90398e+12	0.0331619	0.0338822	0.03246	0.0320274	0.0333136	0.0343083	0.0340449	0.0345861	0.0337471	0.0353557	0.0340236	0.0330245	0.0343281	0.0335392	0.031757	0.0315525	0.0320545	0.0316162	0.030954	0.0300858	0.0299691	0.0307258	0.0302083	0.0301942	0.0304739	0.0297988	0.0294599	0.0291108	0.0300568	0.0294567	0.0302886	0.029844	0.0297026	0.0295666	0.0293302	0.0303756	0.0301167	0.029432	0.0288741	0.0288562	0.0285783	0.028547	0.0283407	0.0280407	0.0276532	0.0273281	0.0274718	0.0279314	0.028566
3.00769e+12	0.0326029	0.0327376	0.0319243	0.0326811	0.0328606	0.0335763	0.0333846	0.0335816	0.0330402	0.0331527	0.0325136	0.0318693	0.0316864	0.0312489	0.0309	0.0305044	0.0315464	0.0314934	0.0314393	0.0312876	0.0317572	0.0317304	0.0322197	0.0319608	0.0314751	0.0314015	0.0319212	0.0305804	0.0313391	0.0323873	0.0306881	0.0301954	0.0290434	0.0282128	0.0285167	0.0276779	0.0266748	0.0271078	0.0271671	0.0269043	0.0272121	0.0272417	0.0283922	0.0292569	0.029366	0.0304263	0.0307853	0.0308913	0.0309327
3.11141e+12	0.0352764	0.0350244	0.0344042	0.0335689	0.0345098	0.0356799	0.0344849	0.0341356	0.0343444	0.0341238	0.0342324	0.0332153	0.0336867	0.0342296	0.0334359	0.0324193	0.0328561	0.0333242	0.0326848	0.0325956	0.0329909	0.0328312	0.0328022	0.0322365	0.0312121	0.0306994	0.0312746	0.0311072	0.0308	0.0304258	0.0299232	0.0300964	0.0293871	0.0295581	0.0294338	0.0298119	0.0280094	0.0273043	0.027915	0.0280421	0.0276974	0.0274462	0.0274805	0.0273551	0.0272453	0.0269643	0.027784	0.0278014	0.0282862
3.21512e+12	0.0339432	0.0329885	0.0336131	0.0335305	0.0334505	0.0326018	0.0316409	0.0315052	0.0319617	0.0319173	0.0319749	0.031229	0.0311139	0.0305417	0.0297114	0.0307956	0.0316086	0.0302866	0.0299653	0.0308742	0.0301388	0.0310657	0.0307112	0.0311269	0.0317209	0.0311514	0.030991	0.0319716	0.0321388	0.0313024	0.0303734	0.0294782	0.0291662	0.0280406	0.0277801	0.0281961	0.0276443	0.0268388	0.0269842	0.0274632	0.0280157	0.0278041	0.0277846	0.0283332	0.0285032	0.0285554	0.0287897	0.0284049	0.0276629
3.31883e+12	0.0335987	0.0346764	0.0340033	0.0340448	0.033702	0.0339732	0.0332617	0.0328503	0.0320091	0.0323605	0.0326097	0.0309171	0.0325343	0.0325489	0.0313431	0.0315259	0.0327058	0.0320684	0.0321062	0.0311531	0.0321962	0.0331417	0.0311471	0.0319546	0.0318789	0.030826	0.030733	0.031122	0.0315414	0.0315589	0.0302331	0.0295246	0.0298619	0.0288548	0.0292298	0.0290529	0.0290529	0.0284296	0.0284119	0.027924	0.0282886	0.0282136	0.0283497	0.0280019	0.028303	0.0282249	0.0273603	0.0272636	0.0270235
3.42255e+12	0.033	0.0325673	0.0325297	0.0337003	0.0351943	0.0341862	0.0336604	0.0344321	0.0342136	0.0346065	0.0346373	0.0340002	0.0339911	0.0339787	0.0331685	0.0336251	0.0346396	0.0328592	0.0328514	0.0319446	0.0324303	0.0333345	0.033211	0.0320882	0.0319807	0.0316567	0.0316961	0.0325595	0.0318981	0.0324201	0.0312565	0.0302593	0.0300227	0.0299159	0.0296047	0.0294324	0.0288765	0.0277642	0.0286569	0.0293055	0.0288107	0.0290498	0.029927	0.0296286	0.0296213	0.0298175	0.0295648	0.0296384	0.0295504
3.52626e+12	0.0322165	0.032879	0.0332615	0.0340728	0.0330461	0.033181	0.0316938	0.0321978	0.0324122	0.032711	0.032849	0.0327047	0.0327372	0.0327302	0.033575	0.0330102	0.0336849	0.0327496	0.0326444	0.0322439	0.0319675	0.0310755	0.0310813	0.0311219	0.0309577	0.0304256	0.0307533	0.031121	0.0303895	0.0308077	0.0304952	0.0299472	0.02929	0.0288297	0.0284524	0.02823	0.027658	0.0263342	0.0265873	0.025512	0.0255289	0.0256663	0.026614	0.0254622	0.0254357	0.0255566	0.0263837	0.0258767	0.0258764
3.62997e+12	0.0355302	0.0356668	0.0355838	0.0357168	0.035114	0.0343883	0.0340021	0.0344888	0.0347042	0.0343113	0.0345805	0.0340817	0.0344584	0.0344501	0.0338712	0.0336803	0.0340274	0.033297	0.0328004	0.0333501	0.0324499	0.0321418	0.0322849	0.0311903	0.0313177	0.0304313	0.0297631	0.0292758	0.0300541	0.0299425	0.0297411	0.0300077	0.0285023	0.0286946	0.0293378	0.0307451	0.0302718	0.0300883	0.0286251	0.027978	0.0281673	0.0271771	0.0278932	0.027813	0.0270272	0.0270813	0.0270892	0.0268706	0.0280635
3.73369e+12	0.0316834	0.0322074	0.0316669	0.0318682	0.0312711	0.0319962	0.0314345	0.0310218	0.0304547	0.0305277	0.0308388	0.0290085	0.0298014	0.0294756	0.0300335	0.0293254	0.0291174	0.0299092	0.0305557	0.0318252	0.0316007	0.0324061	0.0323276	0.0324853	0.0318966	0.0312363	0.0315709	0.031173	0.0309619	0.0297832	0.0294859	0.0289766	0.0291827	0.0295622	0.029061	0.0302557	0.0294513	0.0289675	0.0292035	0.0300023	0.0299701	0.0305493	0.0294571	0.0291515	0.0296142	0.0290712	0.0293698	0.0291038	0.0287015
3.8374e+12	0.0325861	0.0321465	0.0319159	0.0325476	0.0333598	0.0331314	0.0319049	0.0315734	0.0323531	0.032355	0.032101	0.0315838	0.0305234	0.0300484	0.0289501	0.0292241	0.0297101	0.0287278	0.0282001	0.0282989	0.0284471	0.0284908	0.0290997	0.029265	0.0295581	0.0286857	0.0288727	0.0290641	0.0289207	0.0268708	0.0265662	0.0265856	0.0267927	0.0264683	0.0258807	0.026503	0.0263384	0.0267817	0.027015	0.029001	0.0294491	0.030045	0.0295233	0.0294312	0.0305822	0.0296844	0.0298468	0.0306129	0.0308835
3.94112e+12	0.0324577	0.0336391	0.033522	0.0326247	0.0335233	0.0337365	0.0329441	0.0332164	0.0337733	0.0334469	0.0335434	0.0326911	0.0329163	0.0327648	0.0317387	0.0317209	0.0321259	0.0303702	0.0296872	0.0302993	0.0306202	0.0307	0.0304307	0.0304267	0.0301975	0.0301521	0.0306795	0.0309773	0.0314036	0.0307667	0.0302197	0.0294049	0.0287658	0.0279685	0.02838	0.0289037	0.0284955	0.0288524	0.027702	0.0271191	0.0265932	0.0263037	0.0260421	0.0263823	0.0264612	0.0254079	0.0254383	0.0246272	0.025706
4.04483e+12	0.0317795	0.0318188	0.0320499	0.0309282	0.0306995	0.0306277	0.030055	0.0316192	0.0337028	0.0332002	0.0329421	0.031643	0.031112	0.0313682	0.0308569	0.0309559	0.0317603	0.0310913	0.0295353	0.030183	0.0308363	0.0309284	0.030348	0.0303779	0.0305714	0.0295634	0.0293303	0.0281925	0.0278994	0.0267476	0.0257382	0.0263464	0.0274364	0.0280063	0.0279348	0.0288641	0.0286664	0.0289762	0.0292416	0.0295904	0.0292584	0.029193	0.0282471	0.0281415	0.0282022	0.02671	0.0269482	0.0257057	0.0259073
4.14854e+12	0.0352015	0.0353489	0.0352396	0.0350341	0.0340354	0.0336928	0.0328485	0.0334984	0.0334274	0.033581	0.0323184	0.0317234	0.0316728	0.0304246	0.0302083	0.0297092	0.0305109	0.0297911	0.0295472	0.0285618	0.0293283	0.0291903	0.0296802	0.0300059	0.0294138	0.0286597	0.0290326	0.0286176	0.0293557	0.0298773	0.0294236	0.0285892	0.0284615	0.0278829	0.0288803	0.029247	0.0288877	0.0288716	0.0279218	0.0279177	0.0282171	0.0287246	0.0283815	0.0289034	0.0275111	0.0278407	0.0269385	0.0262751	0.0266812
4.25226e+12	0.0330743	0.0333206	0.0332907	0.0327038	0.0328033	0.0336915	0.0330378	0.0329845	0.0351677	0.0348492	0.0340242	0.0329744	0.0328254	0.0334961	0.0330583	0.0326144	0.0316932	0.0310781	0.0301838	0.0303123	0.0298296	0.0298657	0.0294907	0.0291916	0.028843	0.0289157	0.0296962	0.0301111	0.0299278	0.0293551	0.029328	0.0296289	0.029069	0.0291605	0.0296203	0.0296799	0.0295089	0.0289611	0.0294053	0.0298277	0.0295313	0.028442	0.0291793	0.0287754	0.0283955	0.0278972	0.0275764	0.026892	0.026372
4.35597e+12	0.0328468	0.0326855	0.0320804	0.0323568	0.0328013	0.032674	0.0334851	0.0335127	0.0336211	0.0339087	0.0339353	0.0332764	0.0335019	0.0333522	0.0318584	0.0320201	0.0312947	0.0315178	0.0310226	0.0309032	0.0308599	0.0308626	0.0306968	0.0303906	0.0311903	0.0303337	0.0314432	0.0312857	0.0308845	0.0312347	0.0312194	0.0308437	0.0307779	0.0302146	0.0298349	0.0306919	0.0289839	0.0287948	0.0302597	0.0295166	0.0293817	0.0297025	0.0295623	0.029707	0.0295226	0.0282012	0.0279561	0.0266461	0.0255726
4.45968e+12	0.031388	0.0307964	0.0301612	0.0311494	0.031065	0.0308213	0.0319901	0.0319052	0.0314512	0.0316747	0.0310048	0.0314922	0.0318238	0.0321342	0.0321204	0.0315679	0.030741	0.0308406	0.0301577	0.0301825	0.0314336	0.030239	0.0311652	0.0315597	0.0311815	0.0311349	0.0308862	0.0310764	0.0308084	0.0312159	0.0293835	0.0301299	0.0287264	0.0271792	0.0273609	0.0281593	0.0270494	0.0257363	0.0260084	0.0259418	0.0272525	0.0272089	0.027839	0.0280631	0.0278302	0.0275338	0.0280401	0.0284749	0.0286115
4.5634e+12	0.0341351	0.0340331	0.0337723	0.0339961	0.0334841	0.033478	0.0316857	0.0309294	0.0316545	0.0309579	0.0304575	0.0297672	0.0297619	0.0293544	0.0284561	0.0279191	0.0281553	0.0286579	0.0281897	0.0293358	0.0294429	0.030329	0.0303714	0.0307016	0.0309699	0.0316125	0.0328205	0.0317582	0.0323344	0.0315239	0.0311585	0.0309987	0.0304562	0.0287782	0.0283137	0.0285081	0.0284494	0.027977	0.0268212	0.0269949	0.0268675	0.0267134	0.0268323	0.0271536	0.0271488	0.0266889	0.024752	0.0242314	0.02542
4.66711e+12	0.0313059	0.0303109	0.0300612	0.0293674	0.0301135	0.0306453	0.0308043	0.0311793	0.0312509	0.0307255	0.030533	0.0311899	0.0303146	0.0297273	0.0295657	0.0289799	0.0298276	0.0295561	0.0292383	0.0295639	0.0303502	0.0300682	0.0304324	0.0309164	0.0297632	0.0295096	0.0290186	0.0287283	0.0283627	0.0291636	0.0292956	0.029047	0.0286781	0.0282262	0.0296426	0.029853	0.0296728	0.0295253	0.0285665	0.0277183	0.0263896	0.0257235	0.0263963	0.0270352	0.0265166	0.0262584	0.0260472	0.0268604	0.0272564
4.77082e+12	0.0339231	0.0337994	0.0330014	0.0322591	0.0322048	0.0320292	0.0313942	0.0323042	0.0317691	0.0328273	0.0326205	0.0326219	0.0334525	0.0346349	0.0339274	0.0333621	0.0340527	0.0334325	0.0330294	0.0324168	0.0313165	0.0308091	0.0296997	0.0287941	0.0294555	0.0291985	0.0287711	0.0291597	0.0292723	0.0288273	0.0296656	0.0300958	0.0309887	0.0306156	0.0303534	0.0304087	0.0297776	0.0291919	0.0299062	0.0300394	0.0301151	0.0293952	0.0290338	0.0294246	0.0290108	0.0289229	0.0288514	0.0282084	0.0277814
4.87454e+12	0.033524	0.0347482	0.0357813	0.0361689	0.0361783	0.0356816	0.0352491	0.0355365	0.0352449	0.0351931	0.0345344	0.0324781	0.0318031	0.0308741	0.0306974	0.0316439	0.0325207	0.0321984	0.0318099	0.0317916	0.0328543	0.033733	0.0330331	0.0332542	0.0334295	0.0314409	0.0318071	0.031607	0.0317366	0.0306951	0.0296922	0.0293568	0.0286489	0.0285752	0.026953	0.0279592	0.0264322	0.0266085	0.0255708	0.0262152	0.0261381	0.025365	0.0261364	0.0266189	0.0277279	0.0271865	0.0278136	0.0270239	0.0276734
4.97825e+12	0.0327334	0.0327795	0.0332413	0.0328726	0.033221	0.033319	0.0332556	0.0335407	0.0345439	0.0341674	0.0343552	0.0335663	0.0330805	0.0330442	0.0323504	0.0333453	0.0339359	0.033978	0.0323297	0.0329201	0.0325632	0.0321856	0.0324569	0.0327834	0.0328988	0.0317807	0.0315231	0.0309573	0.0317749	0.0316211	0.0302203	0.0306784	0.0301452	0.0295478	0.0294153	0.0298609	0.0289565	0.0279615	0.0275525	0.0269766	0.0276531	0.0263128	0.0254631	0.0255	0.0253421	0.0250004	0.0252047	0.0254317	0.0253694
5.08196e+12	0.03424	0.0347299	0.0350784	0.034877	0.0341461	0.0338771	0.0334789	0.0328562	0.0332234	0.033909	0.0331939	0.0320765	0.0315569	0.0311643	0.0314275	0.0303844	0.030547	0.0308159	0.0305049	0.0293261	0.0292253	0.0298639	0.030516	0.0310265	0.0305317	0.0313482	0.0315814	0.0307348	0.0309242	0.0302364	0.0310574	0.0307857	0.0301478	0.0289126	0.0290879	0.0298648	0.0286934	0.0277568	0.0271055	0.0277558	0.026811	0.0264665	0.0266635	0.0262581	0.0255429	0.0247317	0.0250833	0.0255859	0.0254566
5.18568e+12	0.0324227	0.0320647	0.0315276	0.0304678	0.0311627	0.0313627	0.0304213	0.0307878	0.0319788	0.0317002	0.0315575	0.0315847	0.0321391	0.0325576	0.0323931	0.0329438	0.0335845	0.0328959	0.0314026	0.0320353	0.0321125	0.0318895	0.0306861	0.0309082	0.0303679	0.0292202	0.0291164	0.0294644	0.0300576	0.0296364	0.0303255	0.0296655	0.0298962	0.0293768	0.0297911	0.0299046	0.0300811	0.0298599	0.0287845	0.0293811	0.0277697	0.027878	0.0275948	0.027126	0.0256059	0.0245667	0.0245103	0.0237827	0.0238413
5.28939e+12	0.0345929	0.0336226	0.0332218	0.0333159	0.0326801	0.0319185	0.0320611	0.0317252	0.0315843	0.030913	0.0293079	0.0281767	0.0280391	0.0280598	0.0280821	0.0292453	0.0298564	0.0305894	0.0294923	0.0294567	0.0297409	0.0303136	0.0299532	0.0296855	0.0292197	0.028386	0.027436	0.0261364	0.026715	0.0266538	0.0259353	0.026054	0.0268145	0.0269732	0.0274044	0.0273862	0.0274708	0.0273642	0.0271975	0.0273789	0.0286375	0.0285548	0.0274847	0.026963	0.0263569	0.0251102	0.0250463	0.0241729	0.0239673
5.39311e+12	0.0334083	0.0327844	0.0332275	0.0325476	0.0323508	0.0321294	0.0331147	0.0333755	0.0330904	0.0324351	0.0321132	0.0317084	0.0314497	0.0323001	0.0322933	0.0327573	0.0328815	0.032546	0.0320669	0.0318097	0.0314595	0.0315508	0.0323289	0.0313418	0.031266	0.0302516	0.0294222	0.0300521	0.0301009	0.0303006	0.0294922	0.028908	0.0277698	0.0276692	0.0270862	0.0271454	0.0264889	0.0253868	0.023872	0.0235649	0.0243641	0.0248501	0.0254276	0.0254336	0.0258619	0.0258072	0.0258528	0.0258381	0.0271172
5.49682e+12	0.0338211	0.0350904	0.0351172	0.0366425	0.037017	0.037336	0.0376119	0.0367035	0.0372062	0.036005	0.0350999	0.0339111	0.0335919	0.033999	0.034098	0.0340182	0.0339468	0.0343291	0.0329483	0.0323916	0.0326503	0.0318549	0.0315143	0.0309552	0.0305685	0.0302913	0.0307927	0.0298799	0.0292978	0.0302071	0.0291597	0.0291297	0.0285845	0.0278193	0.0272159	0.0266713	0.0251405	0.0240954	0.0247587	0.0238893	0.0242143	0.0237264	0.0240826	0.0239526	0.0235229	0.0232131	0.0235986	0.0235466	0.0237726
5.60053e+12	0.032065	0.0328198	0.0323549	0.0311053	0.0302086	0.0301984	0.0307233	0.0303579	0.0299022	0.0307996	0.0306186	0.0297092	0.0302828	0.0314465	0.0316424	0.0324339	0.0323877	0.0313462	0.0298527	0.028807	0.0291123	0.0291002	0.02923	0.0287774	0.0284392	0.0277828	0.0275018	0.0278498	0.0288981	0.0286644	0.0293413	0.0287403	0.029003	0.0288746	0.0288709	0.0282857	0.0282711	0.0281009	0.0283737	0.0277765	0.0264623	0.026058	0.0261145	0.0265767	0.0257711	0.0255732	0.0252864	0.0252864	0.023596
5.70425e+12	0.0337698	0.0338823	0.0342006	0.0329934	0.0348576	0.0348753	0.034482	0.0342324	0.0340204	0.0341653	0.0333018	0.0325244	0.032712	0.0323354	0.0300283	0.0298226	0.0308601	0.029802	0.0299869	0.0300605	0.0297531	0.0286439	0.0282055	0.0286475	0.0293446	0.0295121	0.0280482	0.0276145	0.0264526	0.0257738	0.0250609	0.0251052	0.0255692	0.0247094	0.0248932	0.0240859	0.0243144	0.0240106	0.0245206	0.0254655	0.0259186	0.0269353	0.0263142	0.0264027	0.0258458	0.0261635	0.0261147	0.026069	0.0258188
5.80796e+12	0.0329605	0.0330046	0.0333114	0.0323213	0.0334158	0.0339885	0.0337098	0.0331857	0.0328512	0.0337015	0.0331259	0.0324096	0.0326879	0.0318732	0.0306107	0.0302773	0.0309557	0.030358	0.0299538	0.0294487	0.0294862	0.0301285	0.0292549	0.0287809	0.0294274	0.0288838	0.0286501	0.0293993	0.0292358	0.0292094	0.0288589	0.0290433	0.02995	0.029873	0.0293739	0.0286852	0.0275971	0.0258229	0.0260686	0.0260214	0.026477	0.0259689	0.0257649	0.0264826	0.0262943	0.0263759	0.026682	0.0265328	0.0258846
5.91167e+12	0.0309841	0.0332711	0.0332602	0.032419	0.0325726	0.0332368	0.0333625	0.0339286	0.0342354	0.0350208	0.0349109	0.0325674	0.0320932	0.0324506	0.0323965	0.0327107	0.0325874	0.0320672	0.0312928	0.0319839	0.031766	0.0316767	0.0325409	0.0321879	0.0319356	0.0304873	0.0296167	0.0288363	0.0275367	0.025863	0.0251576	0.0255729	0.0251617	0.0244085	0.0239357	0.0244445	0.0242314	0.0234914	0.0242358	0.0247345	0.0242342	0.0243532	0.0246838	0.0242739	0.023415	0.0231913	0.0227612	0.0225148	0.0226818
6.01539e+12	0.0332313	0.0331929	0.0324443	0.0334067	0.0325193	0.03263	0.0320258	0.0314868	0.0320878	0.0316991	0.0307853	0.0308022	0.031773	0.03121	0.0307166	0.0309708	0.0312476	0.0317632	0.0306721	0.0313228	0.0316105	0.0298135	0.0292455	0.0288899	0.0295129	0.0281325	0.0277667	0.0269476	0.0272638	0.0266704	0.026093	0.0273806	0.0280197	0.0281894	0.0288556	0.0296363	0.0291428	0.0287323	0.0277139	0.0272904	0.0276535	0.0274108	0.0266007	0.0257591	0.0254064	0.0251212	0.0253217	0.0241009	0.024863
6.1191e+12	0.0348427	0.0343623	0.0349908	0.0356779	0.0361909	0.0361846	0.0348285	0.0338783	0.033039	0.0325784	0.031889	0.0319766	0.0321982	0.0317349	0.0301481	0.030049	0.0309505	0.0314634	0.0314492	0.0317629	0.0318799	0.0316935	0.0309905	0.0312075	0.031419	0.030802	0.0308777	0.0302225	0.0294167	0.0295895	0.0283642	0.0282646	0.0275826	0.0266955	0.0268872	0.0275152	0.0264617	0.0267733	0.026241	0.0253667	0.0242894	0.0230615	0.0233304	0.0235432	0.0232461	0.0231052	0.0222032	0.0209053	0.0218819
6.22281e+12	0.0330261	0.0324055	0.0317324	0.032355	0.0330626	0.0324496	0.0319799	0.0329194	0.032282	0.0324327	0.0320656	0.031043	0.0313972	0.0298358	0.0290963	0.0294548	0.0300259	0.0295853	0.0295965	0.0295418	0.0300719	0.0298055	0.0291462	0.0292211	0.0300559	0.0300227	0.0286375	0.0286081	0.0277851	0.0290573	0.0286688	0.0291942	0.0296446	0.0290481	0.0286232	0.0285791	0.0288175	0.0283412	0.0284088	0.0269279	0.0270426	0.0270202	0.026302	0.0258762	0.0253873	0.0254386	0.0247253	0.0242277	0.0240998
6.32653e+12	0.0303039	0.0308815	0.0316196	0.0312471	0.0310607	0.0315575	0.0321662	0.0314782	0.0320809	0.031287	0.0310674	0.030538	0.0303889	0.0310522	0.0305617	0.030101	0.0311055	0.0314893	0.030581	0.0315361	0.0323939	0.0313251	0.031198	0.0313235	0.030968	0.0304818	0.0301669	0.0293375	0.0295462	0.0283187	0.027551	0.028125	0.027404	0.0259106	0.0257986	0.0262358	0.0250164	0.0250945	0.0248493	0.0252428	0.0254087	0.0248703	0.024802	0.0241502	0.0231595	0.0230358	0.0230135	0.0221156	0.0218201
6.43024e+12	0.0332312	0.0321771	0.0317876	0.0305438	0.0310413	0.0317184	0.0304996	0.0303487	0.0321092	0.0323287	0.0312864	0.0309209	0.0304467	0.0311999	0.0313046	0.0320745	0.0332738	0.0325061	0.0310718	0.0307354	0.0303732	0.0308675	0.0304041	0.0295629	0.0285712	0.0276731	0.0278893	0.0276485	0.0281688	0.0281129	0.0281823	0.0272025	0.0276725	0.0280275	0.0275995	0.0278821	0.0268441	0.0265685	0.026008	0.0259225	0.0251666	0.0242865	0.0245069	0.0246414	0.025525	0.0252294	0.0252259	0.024568	0.0243422
6.53395e+12	0.0355299	0.0360687	0.0361182	0.0369112	0.0383876	0.0377285	0.0370342	0.0361705	0.0353867	0.0343022	0.0331881	0.0320975	0.0313472	0.0296337	0.0286243	0.0283856	0.0287092	0.0289031	0.0289076	0.0290492	0.0298002	0.0301836	0.0303193	0.0305429	0.030088	0.029219	0.0295296	0.0290775	0.0280502	0.0283266	0.0279017	0.0279069	0.0283451	0.0282749	0.0283514	0.0288263	0.0266911	0.0263866	0.0272652	0.0265645	0.0263153	0.0256067	0.024765	0.024658	0.0242889	0.0248371	0.0250943	0.0243424	0.0245638
6.63767e+12	0.0318642	0.0318288	0.0307207	0.0306081	0.0302725	0.0308744	0.0319604	0.031712	0.0319648	0.0309482	0.0302545	0.0296534	0.0314827	0.0319642	0.0314604	0.0312835	0.0310377	0.0310763	0.0302027	0.0311064	0.0317153	0.031382	0.0298336	0.030146	0.0300123	0.029244	0.0288883	0.0291054	0.0296705	0.0290796	0.0282846	0.0288709	0.0296129	0.0285807	0.0284284	0.0288939	0.0280963	0.0274283	0.0273032	0.0279616	0.02734	0.0267584	0.0262066	0.0258393	0.0265052	0.025468	0.0249021	0.0244066	0.0240809
6.74138e+12	0.0319293	0.0314877	0.0310341	0.0304754	0.0307169	0.0305407	0.0307705	0.0314944	0.0320169	0.0321439	0.0309823	0.030481	0.0316029	0.0319406	0.0308712	0.0308743	0.0306207	0.0314906	0.0320988	0.0327679	0.032959	0.0333498	0.0326126	0.0332529	0.0336915	0.033818	0.0335694	0.0322549	0.0320866	0.0310789	0.0307106	0.0306263	0.0302318	0.0289544	0.0288046	0.02771	0.0272582	0.0265382	0.0257679	0.0263333	0.0265908	0.0256821	0.0258315	0.0247314	0.0239526	0.0242496	0.0237477	0.0228038	0.0240421
6.8451e+12	0.0323086	0.0321062	0.0320764	0.0310747	0.0314035	0.0320898	0.0317609	0.0313902	0.0317558	0.0314517	0.0299001	0.0292962	0.028943	0.0293332	0.0288271	0.028014	0.0276592	0.0278188	0.0279261	0.0282063	0.0292574	0.0295779	0.0296152	0.0291543	0.0286619	0.028877	0.0295476	0.0293186	0.0288159	0.028328	0.0278708	0.0270041	0.026981	0.0259559	0.0256842	0.0255374	0.0250954	0.0253369	0.0248866	0.0241653	0.0248635	0.0240937	0.0250173	0.0248594	0.025024	0.024805	0.0237443	0.0227929	0.0223651
6.94881e+12	0.0345242	0.035187	0.0341844	0.0339598	0.033964	0.0337673	0.0337244	0.0333877	0.03272	0.0333412	0.0331668	0.0321536	0.0324017	0.0315344	0.0316036	0.0319635	0.0311998	0.0314419	0.0315794	0.0308222	0.0309732	0.029779	0.0287907	0.0290037	0.02906	0.0278046	0.0274258	0.0274045	0.0279511	0.0279588	0.0272239	0.0286495	0.0290017	0.0284081	0.0274913	0.0280004	0.0282276	0.0268464	0.0258736	0.0262289	0.0258338	0.0244986	0.0236719	0.0235156	0.0236316	0.022683	0.0225437	0.0222704	0.0217853
7.05252e+12	0.0356236	0.0354688	0.0345457	0.0342363	0.0338431	0.0333164	0.0326626	0.0319065	0.0310601	0.0321574	0.0311226	0.0296941	0.029424	0.0294085	0.0290703	0.0290937	0.0285285	0.0278547	0.0272582	0.0261967	0.0260685	0.0271028	0.0264281	0.0266312	0.0269944	0.0269677	0.0280411	0.0287142	0.0280074	0.0276356	0.0272041	0.0264297	0.0265324	0.025962	0.0256444	0.0257985	0.025535	0.0246808	0.0248518	0.0245484	0.0246675	0.0229553	0.0228328	0.021805	0.0203328	0.0195427	0.0189162	0.0190928	0.0191238
7.15624e+12	0.0328881	0.0321146	0.0310254	0.0301553	0.0301813	0.0292739	0.0292223	0.0284849	0.0281259	0.0278985	0.0279856	0.0266677	0.0279788	0.0292289	0.0295646	0.0297128	0.0293866	0.0301072	0.0302252	0.0302047	0.0303241	0.0306971	0.0300884	0.0288526	0.0281919	0.0277717	0.0280016	0.0277202	0.0273126	0.0277068	0.0267002	0.026535	0.0253012	0.0259499	0.0255029	0.0255411	0.0251533	0.0238951	0.0229458	0.0219025	0.0215996	0.0209917	0.0215443	0.0204569	0.0194625	0.0193189	0.0197233	0.0195948	0.0192811
7.25995e+12	0.0328549	0.0329009	0.0336732	0.0336777	0.0340918	0.033536	0.0330973	0.0324827	0.0320551	0.0317318	0.0318387	0.0318965	0.0316983	0.0312362	0.0304784	0.0295734	0.0296871	0.0296072	0.0299165	0.0292621	0.0292212	0.0291162	0.0287151	0.0286986	0.0290493	0.0298131	0.029536	0.0302863	0.0300553	0.0298938	0.029043	0.0276318	0.0281718	0.027876	0.0273261	0.027021	0.0262162	0.0256772	0.0250795	0.0253965	0.0247764	0.0247734	0.0235052	0.0234062	0.0231385	0.0226827	0.022483	0.0213936	0.0210161
7.36366e+12	0.0319123	0.0322867	0.0327375	0.0324485	0.0322922	0.0326878	0.0329955	0.0339998	0.0337237	0.0324627	0.0311858	0.0308067	0.0309339	0.0302363	0.0295638	0.0278447	0.028494	0.0280248	0.0287637	0.029854	0.0303911	0.0303458	0.0299248	0.030184	0.0300774	0.030494	0.0300981	0.029831	0.0287244	0.0279126	0.0273173	0.026551	0.0264908	0.02562	0.0245201	0.0243877	0.0237024	0.0235076	0.0231326	0.0226695	0.0220867	0.0224124	0.0216734	0.0212668	0.0214644	0.0208257	0.0195838	0.018784	0.0179069
7.46738e+12	0.0314646	0.0315036	0.031451	0.0311428	0.031004	0.0308372	0.0300658	0.0298168	0.0299271	0.0301538	0.0288166	0.0292125	0.0293018	0.029672	0.0283541	0.0290648	0.0294718	0.0287886	0.0286699	0.0292496	0.0299271	0.0296265	0.0279997	0.0272774	0.0282515	0.0280089	0.0270972	0.0267914	0.0275713	0.0263465	0.0261813	0.025372	0.0256516	0.0250006	0.0238991	0.0222045	0.0212765	0.0214584	0.019003	0.0203055	0.0190884	0.0183857	0.0179039	0.0180926	0.018276	0.01854	0.0181139	0.0167519	0.0172808
7.57109e+12	0.0306746	0.0310797	0.0315644	0.0323834	0.0332544	0.03306	0.0338285	0.0325973	0.031815	0.0324061	0.0325901	0.0323192	0.0322496	0.0323791	0.0321855	0.0318356	0.0320324	0.0331576	0.0328035	0.0318778	0.0317683	0.0305626	0.0308751	0.0297559	0.0299184	0.0291419	0.0287	0.0281833	0.0273864	0.0271283	0.0263909	0.0265756	0.0249576	0.0246253	0.0240166	0.0236444	0.0230341	0.0220958	0.0225641	0.0225399	0.0227643	0.0222614	0.021972	0.0216638	0.0210951	0.0213996	0.0210337	0.0207181	0.0195215
7.6748e+12	0.0346753	0.0347389	0.034584	0.0354869	0.0368948	0.0366863	0.0371173	0.0357946	0.0354047	0.0358148	0.0343924	0.0332354	0.0325796	0.0314846	0.0303592	0.028784	0.0287943	0.0291168	0.0286524	0.0283497	0.0290849	0.0289917	0.0291431	0.0289034	0.0279765	0.0289214	0.0282467	0.0276176	0.0269167	0.0262634	0.0260825	0.0259234	0.0248938	0.0257746	0.025252	0.0242642	0.0248891	0.0243602	0.0246213	0.0251479	0.023869	0.0234128	0.0226174	0.0209019	0.0214196	0.0211063	0.0203626	0.0191954	0.0176759
7.77852e+12	0.0320409	0.0324481	0.0318206	0.0320778	0.0321184	0.0325618	0.0323459	0.0312972	0.030437	0.0311055	0.0306557	0.0297796	0.0299901	0.0297357	0.0294438	0.0282334	0.0287238	0.0290454	0.0290576	0.0275011	0.0280669	0.0274488	0.0284269	0.0291942	0.0297309	0.0291054	0.0291916	0.0287891	0.0291642	0.0295524	0.0279398	0.0284735	0.0271581	0.0257185	0.0247435	0.0242971	0.022998	0.0215104	0.0207995	0.0201859	0.0206359	0.0194358	0.0195701	0.0204119	0.0197069	0.019598	0.0190736	0.0190563	0.0181615
7.88223e+12	0.0322874	0.0314661	0.031758	0.0326221	0.03379	0.0339346	0.0330441	0.0326764	0.0319965	0.0320566	0.0321122	0.0318605	0.0312956	0.030564	0.029343	0.0290364	0.029027	0.0280695	0.0269482	0.0270274	0.025991	0.0262379	0.0257393	0.0267249	0.026753	0.0261968	0.0266252	0.027134	0.0276197	0.0265844	0.0274699	0.0273698	0.0271301	0.0263505	0.026028	0.0250936	0.0245834	0.023457	0.0227942	0.0229578	0.0212745	0.0211402	0.0210926	0.0198383	0.0189985	0.0178156	0.0167965	0.0162701	0.01628
7.98594e+12	0.0333713	0.0333448	0.0338295	0.0335986	0.0337115	0.0332601	0.033801	0.032823	0.033608	0.0326126	0.0314925	0.0307741	0.030262	0.0303575	0.0304764	0.029838	0.0296894	0.0295789	0.0290404	0.0293808	0.0299691	0.0291702	0.028692	0.0275337	0.0278043	0.0277242	0.0272885	0.0277508	0.0273623	0.0273377	0.0270792	0.0278219	0.0273576	0.0275494	0.0255116	0.0258995	0.0251605	0.0237467	0.0230295	0.0217368	0.020388	0.019353	0.0193727	0.0179671	0.0176526	0.0168203	0.0157447	0.0148267	0.0135594
8.08966e+12	0.0303403	0.0301166	0.0299467	0.0307557	0.0315016	0.0327708	0.0322323	0.0318334	0.0315719	0.0317158	0.0312482	0.0310565	0.0308849	0.0297345	0.0288989	0.0283667	0.0292738	0.0301468	0.0303828	0.0293384	0.0283508	0.0283905	0.0282761	0.0283202	0.0279639	0.0270061	0.0258359	0.0244408	0.0227828	0.0222129	0.0224162	0.0213986	0.021047	0.0207133	0.0211125	0.0206041	0.0198916	0.0192662	0.0196332	0.0203522	0.0198422	0.0196839	0.0189272	0.0176829	0.0169974	0.0162272	0.0148911	0.0139256	0.0127126
8.19337e+12	0.0332604	0.033468	0.0330444	0.0331057	0.0333334	0.0329459	0.0311952	0.0321026	0.031746	0.0313982	0.0296068	0.0285777	0.0285269	0.0281051	0.0274732	0.0267891	0.0277472	0.0268097	0.0263056	0.0269879	0.0271831	0.027068	0.025818	0.0257535	0.0262761	0.0257516	0.0259697	0.0247951	0.0248943	0.023885	0.024135	0.0232378	0.0235263	0.0226396	0.0203957	0.0189524	0.0170624	0.0161776	0.0155681	0.0155588	0.0144165	0.0140488	0.0127721	0.0119154	0.0118374	0.0119322	0.0114532	0.0105302	0.010005
8.29709e+12	0.0312422	0.0311031	0.032114	0.031653	0.0322232	0.0320817	0.0318382	0.0307291	0.0307093	0.0314	0.0304408	0.029654	0.0291837	0.0285024	0.0277371	0.0275179	0.0275667	0.0268106	0.0256074	0.0243337	0.025684	0.0264446	0.0272782	0.0281155	0.0280163	0.0281814	0.0270043	0.0259987	0.0263189	0.0258082	0.0242691	0.0231684	0.0223755	0.0210888	0.0212987	0.02041	0.0212497	0.0218293	0.0210423	0.0213136	0.0211098	0.0201381	0.019205	0.018764	0.0174122	0.0168348	0.0153475	0.0133342	0.0112531
8.4008e+12	0.0327769	0.0330278	0.0338532	0.0334998	0.0337379	0.0329323	0.0324859	0.0325923	0.0334914	0.0317955	0.0305574	0.0308963	0.0314319	0.0304589	0.0294952	0.0285098	0.0289157	0.0280731	0.0268338	0.0280447	0.0286887	0.0274197	0.0273696	0.0277455	0.0276027	0.0274106	0.027234	0.0269261	0.0263156	0.0254288	0.0248577	0.0247718	0.0224234	0.021579	0.0219195	0.0217624	0.0203577	0.0198785	0.0194821	0.0188406	0.0170782	0.0152648	0.0152247	0.0147229	0.0123434	0.0117885	0.0104524	0.00812406	0.00685237
8.50451e+12	0.03153	0.0319619	0.0317239	0.0308627	0.0308551	0.030931	0.0297132	0.0302885	0.0309464	0.0313361	0.0302577	0.0297448	0.0299439	0.0294191	0.0287461	0.0282346	0.0296836	0.0288308	0.028522	0.0283474	0.0285169	0.0277995	0.0270644	0.0279689	0.0278738	0.0275535	0.0270091	0.0269954	0.0261055	0.0253169	0.0243933	0.0243477	0.0237432	0.0223931	0.0220433	0.0220816	0.0206367	0.0189791	0.0197297	0.0196227	0.0189241	0.0178312	0.0174945	0.0167101	0.0150569	0.0130588	0.0113413	0.0102581	0.00785814
8.60823e+12	0.0298803	0.0297036	0.0302147	0.0306574	0.0308474	0.0310683	0.0303062	0.0309873	0.0315568	0.031923	0.0323182	0.0317032	0.0315995	0.0317238	0.0318389	0.031424	0.0321889	0.0311594	0.0298457	0.0304248	0.0298042	0.0292121	0.02767	0.025899	0.0252174	0.0257721	0.0251388	0.0256173	0.0248796	0.0235374	0.0219517	0.0214955	0.0215581	0.0209417	0.0199481	0.0188619	0.0180502	0.0165776	0.0166721	0.0158357	0.0152044	0.0150686	0.0140232	0.0141876	0.0136773	0.0126754	0.0110183	0.00909066	0.0073442
8.71194e+12	0.0327658	0.0318492	0.0317398	0.0313022	0.0317359	0.0309985	0.030139	0.0295848	0.0297926	0.0297896	0.0296562	0.0300233	0.030003	0.0303563	0.0291878	0.0285082	0.0300517	0.0298856	0.0289604	0.0289659	0.0285854	0.0274985	0.0271653	0.0268107	0.0271034	0.0266036	0.0258358	0.0254748	0.0244656	0.0227011	0.02133	0.0218634	0.0210536	0.0187411	0.0182756	0.017878	0.0167436	0.0163509	0.0158084	0.0162178	0.0161986	0.0150427	0.0138925	0.0137129	0.0127593	0.0108914	0.00954019	0.00674554	0.00523076
8.81565e+12	0.0332647	0.0335442	0.0334008	0.0331277	0.0340254	0.0346245	0.0328854	0.0321741	0.0318973	0.0318142	0.0321521	0.0312467	0.031041	0.031108	0.028594	0.0279001	0.0288571	0.0290035	0.0287568	0.0275322	0.0267604	0.0263419	0.025534	0.025568	0.0264465	0.0253188	0.0251926	0.0249075	0.0246409	0.0248884	0.024377	0.0234451	0.0232499	0.0221521	0.0209449	0.020641	0.0189792	0.0173714	0.0159118	0.0153956	0.0144186	0.0141648	0.0120325	0.0116025	0.0107644	0.00920822	0.00695465	0.0045852	0.0033681
8.91937e+12	0.0342243	0.0332221	0.032288	0.0310868	0.0315335	0.0322733	0.0320077	0.031062	0.0309381	0.0303494	0.0301117	0.0294656	0.0304099	0.0321946	0.0305486	0.0297185	0.0295396	0.0300536	0.0292034	0.0291916	0.0279248	0.027684	0.0258678	0.0246572	0.0248468	0.0246458	0.0242065	0.0224831	0.0222719	0.0218213	0.0213827	0.0209183	0.0212361	0.0203035	0.0202252	0.0200712	0.0188261	0.0185027	0.0173346	0.0166448	0.0153769	0.0147245	0.0128041	0.0120528	0.00996611	0.00709007	0.00471944	0.00177073	-0.000993393
9.02308e+12	0.0305647	0.0302858	0.0297339	0.029064	0.0301876	0.0295331	0.0283865	0.0297532	0.0310745	0.030867	0.0304923	0.0303264	0.0317092	0.0314537	0.0303978	0.0302416	0.031283	0.0298709	0.0287784	0.0295722	0.0294002	0.0279288	0.0263199	0.026076	0.0254183	0.0257041	0.0252056	0.0247174	0.0242518	0.0222857	0.0218917	0.0217443	0.0208678	0.0190924	0.0188312	0.0182364	0.0172744	0.016373	0.0152145	0.0141512	0.0126312	0.0115533	0.0102605	0.00938001	0.00719909	0.00404274	0.00190617	-0.000305749	-0.00207434
9.12679e+12	0.0299253	0.0301681	0.0300702	0.0308965	0.0309099	0.0316039	0.0313099	0.0311212	0.031362	0.030998	0.030261	0.0290129	0.0292914	0.0286574	0.0287121	0.0278208	0.0274105	0.0277491	0.0260973	0.0259166	0.0255523	0.0253674	0.0249389	0.0242583	0.0252041	0.024725	0.024631	0.024261	0.0240375	0.0227106	0.0221494	0.0221857	0.0214485	0.0198909	0.01827	0.0168355	0.0160053	0.0148119	0.0136112	0.0134208	0.0112657	0.00926844	0.00707651	0.00643319	0.0037965	0.00259514	-0.000621304	-0.00397741	-0.00626206
9.23051e+12	0.0311084	0.031267	0.0303707	0.0292605	0.0296542	0.0301548	0.0302764	0.0298606	0.0301587	0.029509	0.0286968	0.0276262	0.0275644	0.0286012	0.02746	0.0265504	0.0265652	0.0263158	0.0261357	0.0267991	0.0260005	0.0256159	0.0256905	0.0241546	0.0235268	0.0225293	0.0216533	0.0220758	0.021015	0.0200651	0.0187876	0.0181304	0.0171814	0.0163585	0.0151535	0.0155357	0.0144923	0.0122104	0.0116012	0.00954925	0.00931985	0.00840019	0.00692516	0.00583661	0.00429747	0.00105154	-0.00146632	-0.00385064	-0.00706185
9.33422e+12	0.0330545	0.0329179	0.0312573	0.0310242	0.0306612	0.0307783	0.0299543	0.0296685	0.030272	0.0292973	0.0289856	0.0282782	0.0288027	0.0278832	0.0273779	0.0267436	0.0283105	0.0278626	0.0274677	0.0276664	0.0271113	0.0265784	0.0262587	0.0267611	0.0259448	0.0258902	0.0252542	0.0241718	0.0230372	0.0224582	0.021418	0.0210923	0.0205904	0.0187962	0.0187952	0.0172948	0.0155486	0.0146256	0.0133	0.0117042	0.00946373	0.00777934	0.00568668	0.00438064	0.00144997	-0.00111541	-0.0041203	-0.00747909	-0.0105298
9.43793e+12	0.0323601	0.0325055	0.0326004	0.0313255	0.0304909	0.0303693	0.0304857	0.0315238	0.0312475	0.03178	0.031572	0.0300978	0.0300963	0.0306767	0.0306792	0.0303911	0.0302964	0.0289742	0.028964	0.0277359	0.0273711	0.0273889	0.0263616	0.0255313	0.0250779	0.0236895	0.0218359	0.0215269	0.0209151	0.0204143	0.0196257	0.0177614	0.0172449	0.0166627	0.0154017	0.016908	0.0161248	0.0146474	0.0125511	0.0117937	0.0102592	0.00894866	0.00691538	0.00395294	0.00125103	-0.00387682	-0.00613774	-0.0103384	-0.0141031
9.54165e+12	0.0305575	0.0307923	0.0313869	0.0307181	0.0320207	0.0312271	0.0305264	0.0309249	0.0317436	0.031891	0.030665	0.0290897	0.0284908	0.0274777	0.0260837	0.0257016	0.0254317	0.0245568	0.0236425	0.0233253	0.023979	0.0235095	0.0235835	0.0234071	0.0225334	0.0217165	0.0222534	0.0213872	0.02087	0.0193902	0.017476	0.0169442	0.0158181	0.0150925	0.0147062	0.013813	0.01103	0.00880569	0.00708618	0.00594915	0.0049293	0.0019026	-5.06714e-05	-0.00270411	-0.00524032	-0.00815731	-0.0109884	-0.0136949	-0.0180283
9.64536e+12	0.0297939	0.0295858	0.0293894	0.0293647	0.029572	0.0299754	0.0303221	0.0300619	0.0298634	0.0300913	0.0300635	0.0280529	0.0279607	0.0275681	0.0263335	0.026389	0.0266743	0.0270794	0.0254528	0.0247952	0.024767	0.0261864	0.0260275	0.0259969	0.026438	0.0252212	0.0249242	0.022814	0.023175	0.0225622	0.020777	0.0192531	0.0182275	0.0173414	0.0161667	0.0139819	0.0119343	0.0110936	0.00949825	0.00845611	0.00627161	0.00463869	0.0017355	-0.00219996	-0.00561705	-0.00773178	-0.0123149	-0.0164373	-0.0215326
9.74908e+12	0.0314611	0.0318653	0.0311999	0.0316074	0.0319613	0.0320691	0.0310551	0.0305017	0.0314252	0.0310162	0.0300728	0.0294537	0.0305794	0.0293748	0.0282951	0.0283278	0.0277707	0.0280429	0.0265597	0.0266714	0.0263984	0.0255108	0.0236842	0.0229505	0.0222018	0.0212675	0.0218461	0.0211355	0.0206331	0.0186922	0.0177279	0.0163628	0.0163999	0.0161574	0.0149237	0.0142704	0.0122279	0.00947104	0.00845553	0.00759339	0.00583683	0.00389549	0.000261582	-0.00301393	-0.00682735	-0.0110472	-0.0151167	-0.0201278	-0.0258439
9.85279e+12	0.0328366	0.033388	0.0325752	0.0320491	0.0316181	0.03228	0.0319673	0.0319041	0.0319147	0.0310021	0.0292533	0.0276349	0.0284432	0.0281302	0.0268377	0.0251541	0.0252494	0.0234956	0.0219234	0.0213544	0.0219358	0.0213885	0.0211376	0.0209973	0.0215597	0.0213835	0.0195023	0.0189328	0.0189808	0.0183673	0.0165719	0.01641	0.0147011	0.0134405	0.0118186	0.0109593	0.00968464	0.00853608	0.00702332	0.00559251	0.00342056	0.000412181	-0.002189	-0.00548051	-0.00927851	-0.0143279	-0.0188581	-0.0238071	-0.030095
9.9565e+12	0.0308371	0.0305946	0.0287486	0.0277327	0.0287099	0.0279371	0.027697	0.0274931	0.0274376	0.0277847	0.0263472	0.0257522	0.0264432	0.0266731	0.0252878	0.0254718	0.0246477	0.0231561	0.0227436	0.0225395	0.0219788	0.0220559	0.0213757	0.0200634	0.0201305	0.0190792	0.0185615	0.018795	0.0185319	0.0168924	0.016098	0.0142349	0.0132465	0.0121455	0.0103532	0.00880721	0.00625408	0.00494463	0.00224864	0.000256091	-0.00164636	-0.00414141	-0.00732204	-0.0107362	-0.0147159	-0.0188807	-0.0232785	-0.0294585	-0.0355972
1.00602e+13	0.0282923	0.0289936	0.0272614	0.0258726	0.0261568	0.0256762	0.0258239	0.0266568	0.0260751	0.0258589	0.0248678	0.0239275	0.0258705	0.0257198	0.0252739	0.0257645	0.0252492	0.0237632	0.0235044	0.0231332	0.0231083	0.0223466	0.0206396	0.0208809	0.0200685	0.0188134	0.0183023	0.0187944	0.0178224	0.017074	0.0152488	0.0136653	0.012762	0.0112009	0.0093165	0.00762279	0.00440675	0.00133653	-0.000439249	-0.00310382	-0.00522986	-0.00722944	-0.0111956	-0.0161101	-0.0200337	-0.0249287	-0.0303308	-0.0374129	-0.0442868
1.01639e+13	0.0289251	0.0286566	0.0284717	0.0291963	0.029152	0.02911	0.0299692	0.0295294	0.0300771	0.0291517	0.028919	0.0277565	0.0269875	0.02676	0.0261576	0.0256483	0.0247769	0.0259473	0.0253349	0.0258534	0.02492	0.0242841	0.0238412	0.0233878	0.0226535	0.0220513	0.0225817	0.0201879	0.0185908	0.0173275	0.0155988	0.0157779	0.0143897	0.0122752	0.0101699	0.0073046	0.00367116	0.00131003	-0.0011147	-0.00395269	-0.00636232	-0.0116128	-0.0146791	-0.0196778	-0.024652	-0.0292295	-0.0353452	-0.0425748	-0.0501188
10267643223748	0.0290591	0.0288037	0.0281988	0.0285795	0.0293701	0.0288887	0.0280796	0.0272129	0.0267078	0.027548	0.0270237	0.0257197	0.0259718	0.0250708	0.0235085	0.0233044	0.0242762	0.0246694	0.0243652	0.0241461	0.0236722	0.0233766	0.0217371	0.0219347	0.0213711	0.0194873	0.0177032	0.0159096	0.0144319	0.011981	0.0104771	0.00911176	0.00833014	0.00644354	0.00544278	0.00412478	0.00190081	-0.000731081	-0.00297001	-0.00520799	-0.00835697	-0.0121619	-0.0168132	-0.0229362	-0.0286887	-0.0347029	-0.0418759	-0.0494237	-0.0572786
1.03714e+13	0.0315372	0.031249	0.0313024	0.0307062	0.0311823	0.0306259	0.0292305	0.0278118	0.0276397	0.026455	0.0260345	0.0255701	0.0256065	0.0251971	0.0243223	0.0237409	0.0245441	0.0242919	0.0233904	0.0242919	0.023733	0.023045	0.0219147	0.0215432	0.0209588	0.0197025	0.0178843	0.0163302	0.0158833	0.014071	0.0130308	0.0114661	0.00988408	0.00821112	0.00760611	0.00653415	0.00351965	0.000682682	-0.00234304	-0.00532716	-0.00914085	-0.0137206	-0.0182276	-0.0231928	-0.0304919	-0.0377811	-0.0438929	-0.0522235	-0.0606717
1.04751e+13	0.0289294	0.0292796	0.0290832	0.0287422	0.0294429	0.0300022	0.0302135	0.0308131	0.0306299	0.0296039	0.0287724	0.0276213	0.0276009	0.0268264	0.0262564	0.0249178	0.0251855	0.0245387	0.0245879	0.0240066	0.0232935	0.0219925	0.0209081	0.0198752	0.0183868	0.0171495	0.0154123	0.0133263	0.0111543	0.00984395	0.00769965	0.00767569	0.00603271	0.00427954	0.0027446	0.00210127	-0.000406124	-0.00337265	-0.00691588	-0.0109747	-0.0150253	-0.0204726	-0.0254759	-0.0317074	-0.0380975	-0.0464124	-0.0535323	-0.0613951	-0.0698908
10578783927498	0.0299868	0.0293579	0.0296611	0.0299219	0.0300742	0.030412	0.0297552	0.027858	0.0272039	0.0268846	0.0258697	0.0260978	0.0253362	0.0248795	0.0249496	0.0236676	0.0230228	0.0223863	0.023497	0.0221582	0.0213574	0.01996	0.0195327	0.0192245	0.0177993	0.0166129	0.0161659	0.0156312	0.0129278	0.0114287	0.0100952	0.00830767	0.00657476	0.00364494	0.00157582	-0.0005036	-0.0038042	-0.00784402	-0.0117413	-0.0145077	-0.0190534	-0.0243695	-0.0316825	-0.0381597	-0.0461232	-0.0532073	-0.061475	-0.0696033	-0.0776882
1.06825e+13	0.0292433	0.0283587	0.0274852	0.0272112	0.0274328	0.0278313	0.0276299	0.0281234	0.0270727	0.0273405	0.0259251	0.0254767	0.0260542	0.0255796	0.02479	0.0245508	0.0246133	0.0233977	0.0232821	0.0221903	0.0212385	0.0203441	0.0183098	0.0184169	0.0179148	0.0162482	0.0141462	0.0135479	0.012529	0.0107564	0.00871971	0.00699059	0.00500412	0.00170992	0.000395022	-0.00142233	-0.00477638	-0.00912888	-0.0138293	-0.0177427	-0.0227533	-0.0288009	-0.0349277	-0.0413933	-0.0505944	-0.0591851	-0.0670109	-0.0762025	-0.0850863
1.07862e+13	0.0293614	0.029841	0.0295688	0.029412	0.0301387	0.0300139	0.0291668	0.0289461	0.0297857	0.0295742	0.0294063	0.0281169	0.0281191	0.0276565	0.025738	0.0253675	0.0249552	0.0237078	0.0224187	0.0217532	0.0210186	0.0201541	0.0188426	0.0173282	0.0166409	0.0146078	0.0131953	0.0118516	0.0100577	0.00817358	0.00559249	0.00361542	0.000705771	-0.00118989	-0.00384212	-0.007416	-0.0109423	-0.0150193	-0.0200479	-0.0254284	-0.0305986	-0.0366268	-0.0432128	-0.0509802	-0.0587386	-0.0665906	-0.0750167	-0.0838866	-0.0922136
1.08899e+13	0.0299134	0.0293984	0.0298074	0.0294325	0.0284358	0.0277693	0.0264858	0.0259098	0.026652	0.0248307	0.0242815	0.0235336	0.0225488	0.0220955	0.021785	0.0218378	0.0212593	0.021479	0.0195573	0.020207	0.0206346	0.0200471	0.0186111	0.0182386	0.0177453	0.0156863	0.0152837	0.0131749	0.0121726	0.0105039	0.00731102	0.0051138	0.00322861	0.000312783	-0.00371469	-0.00657779	-0.0113935	-0.0163123	-0.0225517	-0.0289695	-0.0348241	-0.0419975	-0.0494016	-0.0572788	-0.0651436	-0.0734712	-0.0817613	-0.0909272	-0.0999735
1.09936e+13	0.0305863	0.0301468	0.0301739	0.0292885	0.0300799	0.0300406	0.0292637	0.0295013	0.0291408	0.0294067	0.0279975	0.0274152	0.0275161	0.0264784	0.0256038	0.0250849	0.0246352	0.0232267	0.0222344	0.0209169	0.020054	0.0193778	0.017647	0.0166429	0.0155922	0.0139326	0.0129869	0.0113162	0.00943316	0.00723259	0.00438527	0.00213386	-0.00028082	-0.00373764	-0.00863863	-0.0124637	-0.0179871	-0.023862	-0.028273	-0.0340104	-0.0406612	-0.0484462	-0.0561696	-0.0637297	-0.0710722	-0.080699	-0.0881431	-0.0967683	-0.10783
1.10974e+13	0.0296353	0.0301314	0.0289476	0.0277247	0.0275298	0.0266891	0.0254694	0.0257771	0.024651	0.0235584	0.0229499	0.0226999	0.022971	0.0233345	0.0230286	0.022925	0.0229774	0.0210661	0.0201706	0.0196506	0.019408	0.0176676	0.0152113	0.0135329	0.0126104	0.010056	0.00900967	0.00773771	0.00584888	0.00371358	0.00122917	-0.000431255	-0.00315665	-0.00636774	-0.0105321	-0.0135904	-0.0193068	-0.0251627	-0.0314104	-0.0379292	-0.0458497	-0.0532858	-0.0603881	-0.0682191	-0.0772438	-0.0872182	-0.0967427	-0.105797	-0.114826
1.12011e+13	0.0294779	0.0287842	0.0297422	0.0299192	0.029597	0.029877	0.0298039	0.029742	0.0295229	0.0286762	0.0275504	0.0264811	0.02651	0.0260529	0.0249348	0.0240346	0.023032	0.0223723	0.0209174	0.0189419	0.0177578	0.0163909	0.0148008	0.0132155	0.0114677	0.00897348	0.00776932	0.00599975	0.00414409	0.00292547	0.000115946	-0.00254546	-0.00642436	-0.0109035	-0.0146413	-0.0182245	-0.0236844	-0.0303549	-0.0363345	-0.0430346	-0.0502897	-0.0578788	-0.0659223	-0.0744455	-0.0837803	-0.0928911	-0.102314	-0.112149	-0.122671
1.13048e+13	0.0285073	0.0294277	0.0297841	0.0303074	0.0304048	0.0295299	0.0287689	0.02823	0.0284639	0.0278405	0.0260452	0.0244981	0.0241301	0.0227623	0.0215445	0.0212936	0.0212292	0.020599	0.0194187	0.0185491	0.0181352	0.0170194	0.0158554	0.01556	0.0137034	0.0123342	0.0101398	0.00786337	0.00569479	0.00240806	-0.000777148	-0.00508837	-0.00838746	-0.0131572	-0.0179292	-0.0233766	-0.0292451	-0.0366744	-0.0437451	-0.049908	-0.0582244	-0.065666	-0.0739592	-0.0827918	-0.0916237	-0.100387	-0.109802	-0.120153	-0.130389
1.14085e+13	0.0288289	0.028561	0.0281569	0.027359	0.0276898	0.0261123	0.0250544	0.0232031	0.0243135	0.0235671	0.0221293	0.0198998	0.019721	0.0191055	0.0186223	0.0183345	0.0193288	0.0192673	0.017893	0.0172857	0.016674	0.0165494	0.0157379	0.0138724	0.0115609	0.00928691	0.00694257	0.00537246	0.00235136	-0.000879794	-0.00457425	-0.00826553	-0.0127528	-0.0164135	-0.0212327	-0.0269401	-0.0332628	-0.0403817	-0.0476934	-0.0557092	-0.062794	-0.0710507	-0.0793012	-0.0896558	-0.0986123	-0.107824	-0.11842	-0.129666	-0.140853
1.15122e+13	0.0276514	0.0279875	0.027761	0.0283788	0.0279878	0.0270608	0.0263221	0.0251942	0.0253537	0.0254768	0.0239129	0.0230149	0.0215918	0.0210734	0.02003	0.0199683	0.0198217	0.0185145	0.0166771	0.0154777	0.0150692	0.0132069	0.0123393	0.0106743	0.0084207	0.00534669	0.00335943	0.00167405	-0.00119504	-0.0044775	-0.00911234	-0.0127637	-0.0164159	-0.0220538	-0.0269418	-0.0325643	-0.0398408	-0.0468592	-0.054319	-0.0623484	-0.0701413	-0.0786901	-0.0882149	-0.0961537	-0.106267	-0.116714	-0.126642	-0.138215	-0.149162
1.16159e+13	0.0300124	0.0298423	0.0295515	0.0288787	0.028308	0.0262995	0.0243777	0.0222746	0.0219553	0.021104	0.0205301	0.0194575	0.0191046	0.0191141	0.0169397	0.0181189	0.0193968	0.0199171	0.017678	0.0164164	0.0148552	0.013854	0.0127475	0.011565	0.010215	0.00707626	0.00421136	0.000857063	-0.00120401	-0.00427411	-0.0084613	-0.0127652	-0.0187122	-0.0251619	-0.0316501	-0.0374713	-0.0451652	-0.0526865	-0.0600254	-0.0683396	-0.0766459	-0.0848978	-0.0931302	-0.101598	-0.109771	-0.121514	-0.131476	-0.142791	-0.155264
1.17196e+13	0.0266771	0.0259123	0.0240134	0.022535	0.0231	0.0234648	0.0225431	0.0227466	0.0225413	0.0224482	0.021232	0.0212245	0.021545	0.0211907	0.0196553	0.0184075	0.0189376	0.0171817	0.0156175	0.0146295	0.0133347	0.0115316	0.00884199	0.00754007	0.00487397	0.00221615	-0.000736624	-0.00273467	-0.00582577	-0.00992984	-0.0132486	-0.0172876	-0.0217801	-0.0274663	-0.0335751	-0.0400434	-0.0478884	-0.0563562	-0.0637201	-0.0718866	-0.0814341	-0.090408	-0.0989233	-0.108949	-0.118591	-0.12929	-0.140804	-0.153764	-0.16598
1.18233e+13	0.0267482	0.0252063	0.02473	0.0249596	0.0245806	0.0247056	0.0239313	0.0224632	0.0228955	0.0227866	0.0221205	0.021535	0.0205845	0.0195065	0.0186965	0.0181084	0.0182924	0.0178271	0.0158407	0.0141918	0.0125652	0.0108479	0.00935627	0.00721662	0.00468126	0.00166088	-0.000974707	-0.00442576	-0.00787071	-0.0115798	-0.0164848	-0.0204705	-0.0257412	-0.0322366	-0.0395768	-0.0464022	-0.0551169	-0.0638485	-0.070813	-0.0791048	-0.0870998	-0.0967937	-0.10706	-0.116855	-0.126667	-0.137404	-0.149008	-0.16106	-0.174515
1.19271e+13	0.0264885	0.0265262	0.0265231	0.0253264	0.0244312	0.0245472	0.0239551	0.0240366	0.0245427	0.0232839	0.0217425	0.0199631	0.0192964	0.0189639	0.0173725	0.0153342	0.0145827	0.0126492	0.0101874	0.0095798	0.00827002	0.007447	0.00420186	0.00253453	0.00194921	-0.00106933	-0.00353517	-0.00601684	-0.0104782	-0.015149	-0.0204615	-0.0264683	-0.0303259	-0.0375251	-0.0461191	-0.0528022	-0.0615562	-0.0697653	-0.0775742	-0.0852288	-0.0938184	-0.102872	-0.11406	-0.124008	-0.134566	-0.145915	-0.157383	-0.169336	-0.181142
12030773878331	0.0269683	0.0263871	0.0265882	0.0256421	0.0257493	0.0243858	0.0242282	0.0245664	0.0231177	0.0236763	0.0227014	0.0211545	0.0199241	0.0191085	0.017932	0.0169716	0.0157928	0.0133986	0.01206	0.0102315	0.00846393	0.00685014	0.00500052	0.00322445	-4.54262e-05	-0.00213693	-0.00618705	-0.00974742	-0.0136594	-0.0177756	-0.0236898	-0.0289903	-0.0350677	-0.0428538	-0.0495343	-0.0583645	-0.0663382	-0.0746352	-0.0834595	-0.092583	-0.10214	-0.112309	-0.122443	-0.132539	-0.144076	-0.154911	-0.166273	-0.178765	-0.190244
1.21345e+13	0.0280379	0.0275046	0.0266916	0.0261603	0.0256226	0.0248077	0.0233158	0.0229761	0.0231473	0.0227654	0.021897	0.0205994	0.0198987	0.0192112	0.0179216	0.0161603	0.015863	0.0138941	0.0121167	0.0101794	0.00907348	0.00749687	0.00480912	0.00226451	-0.000639565	-0.00420749	-0.00890875	-0.0131634	-0.0183044	-0.0243029	-0.0310831	-0.0374696	-0.0437867	-0.0525083	-0.060721	-0.0683896	-0.0758525	-0.0842701	-0.0930937	-0.101242	-0.110167	-0.119876	-0.130116	-0.14037	-0.151457	-0.162829	-0.174667	-0.186439	-0.196772
1.22382e+13	0.0260388	0.025834	0.0252824	0.0255965	0.02635	0.0252315	0.0232395	0.0234518	0.0226493	0.0216673	0.0218221	0.0198867	0.0198857	0.0185629	0.0160863	0.01516	0.0141769	0.0120769	0.0103553	0.0080706	0.00501426	0.00291319	-0.000452563	-0.0031293	-0.00615682	-0.00997081	-0.0143406	-0.019348	-0.0247266	-0.0303008	-0.0361295	-0.0422563	-0.0483189	-0.0559468	-0.0637044	-0.0709208	-0.078962	-0.0876028	-0.0955169	-0.10449	-0.113787	-0.124268	-0.135916	-0.147399	-0.158697	-0.17164	-0.182315	-0.19324	-0.204239
1.23419e+13	0.0280752	0.0280827	0.0282725	0.0285455	0.0283891	0.0274803	0.0275564	0.0258153	0.0239335	0.0237461	0.0219776	0.0205489	0.019727	0.0178258	0.0166735	0.0158448	0.0144844	0.0115252	0.00904395	0.00721671	0.00571593	0.00360329	0.000563428	-0.00368256	-0.00798823	-0.0133081	-0.0187876	-0.0229207	-0.0272539	-0.0335311	-0.0401969	-0.0476692	-0.0552148	-0.062462	-0.0695738	-0.0766434	-0.0847926	-0.0936669	-0.102885	-0.112024	-0.122508	-0.132658	-0.143927	-0.155095	-0.166711	-0.17919	-0.189023	-0.1991	-0.205859
1.24456e+13	0.027894	0.028167	0.0283115	0.0272601	0.0259098	0.0261716	0.0263506	0.0245216	0.0226546	0.0213323	0.0201833	0.0176317	0.0168969	0.0155122	0.0133648	0.0114328	0.00995369	0.00872572	0.00657641	0.00442842	0.000842653	-0.0017052	-0.00474568	-0.00780335	-0.0107455	-0.015467	-0.0206302	-0.0265152	-0.0320395	-0.0371923	-0.0426985	-0.049023	-0.0567231	-0.0643507	-0.0721442	-0.0808395	-0.0897983	-0.0993301	-0.108327	-0.118486	-0.129019	-0.140157	-0.152183	-0.163993	-0.175981	-0.186195	-0.195914	-0.203771	-0.210937
[truncated: 301 more columns]

## Sheet: fig.2f1
0	1.62015	1.62034	1.62052	1.62071	1.62089	1.62107	1.62126	1.62144	1.62163	1.62181	1.622	1.62218	1.62237	1.62255	1.62274	1.62292	1.62311	1.62329	1.62348	1.62366	1.62385	1.62403	1.62422	1.6244	1.62459	1.62477	1.62496	1.62514	1.62533	1.62551	1.6257	1.62588	1.62607	1.62626	1.62644	1.62663	1.62681	1.627	1.62718	1.62737	1.62756	1.62774	1.62793	1.62811	1.6283	1.62849	1.62867	1.62886	1.62905
-5	0.0178685	0.0178281	0.01776	0.017733	0.0176273	0.0174401	0.0172887	0.0169383	0.0166262	0.0163119	0.0159946	0.0157624	0.0154118	0.015135	0.0149214	0.0148079	0.0147807	0.0148603	0.0149422	0.0151726	0.0153081	0.0155113	0.0157851	0.0159981	0.0161547	0.0161959	0.0163066	0.016315	0.0162712	0.0162982	0.0161485	0.0160401	0.0159327	0.0159337	0.0158291	0.0157529	0.0155937	0.015481	0.0153796	0.0151998	0.014973	0.014704	0.0143331	0.0139053	0.0134848	0.0131124	0.0127458	0.0124109	0.0121546
-4.8	0.0183504	0.018305	0.0182346	0.0181957	0.0180826	0.0178929	0.0177231	0.0173753	0.0170542	0.0167287	0.0163947	0.0161347	0.0157757	0.015488	0.0152614	0.0151313	0.0150929	0.015159	0.0152442	0.0154737	0.0156367	0.0158622	0.0161497	0.0163819	0.0165595	0.0166366	0.0167583	0.0167859	0.0167543	0.0167756	0.0166384	0.0165273	0.0164249	0.0164027	0.016291	0.0162001	0.0160404	0.0159148	0.0157978	0.0156055	0.0153616	0.0150688	0.0146889	0.014246	0.0138066	0.0134141	0.0130299	0.0126852	0.0124185
-4.6	0.018907	0.0188572	0.0187851	0.018734	0.0186133	0.0184184	0.0182267	0.017879	0.0175442	0.0172025	0.0168485	0.0165561	0.0161848	0.0158807	0.015638	0.015489	0.0154387	0.015491	0.0155792	0.0158101	0.0160035	0.0162551	0.0165597	0.0168149	0.0170182	0.0171333	0.0172699	0.0173182	0.017298	0.0173151	0.0171906	0.0170749	0.0169759	0.0169293	0.0168077	0.0166996	0.0165375	0.0163979	0.0162669	0.0160638	0.0158028	0.0154882	0.0151	0.0146441	0.0141878	0.0137769	0.0133754	0.0130211	0.0127443
-4.4	0.0195709	0.0195221	0.0194524	0.0193906	0.0192635	0.0190611	0.0188434	0.01849	0.0181338	0.0177665	0.017384	0.0170525	0.0166617	0.0163361	0.0160743	0.0159045	0.0158422	0.0158829	0.015977	0.0162131	0.0164415	0.0167226	0.0170493	0.0173317	0.0175635	0.0177192	0.0178741	0.0179461	0.0179398	0.0179552	0.0178469	0.0177296	0.0176348	0.0175665	0.0174366	0.0173138	0.0171501	0.016996	0.016852	0.0166406	0.0163632	0.0160279	0.0156318	0.0151663	0.0146953	0.0142704	0.0138558	0.0134954	0.0132132
-4.2	0.0202732	0.0202241	0.0201559	0.0200818	0.0199484	0.0197371	0.0194931	0.0191321	0.0187526	0.0183585	0.0179455	0.0175748	0.017163	0.0168152	0.0165347	0.0163468	0.0162744	0.0163071	0.0164097	0.0166541	0.0169187	0.0172301	0.0175813	0.0178923	0.0181552	0.0183495	0.018523	0.018618	0.018625	0.0186404	0.0185484	0.0184321	0.0183444	0.0182591	0.0181241	0.0179897	0.0178261	0.0176616	0.0175065	0.0172863	0.0169907	0.0166332	0.0162243	0.0157435	0.0152516	0.0148056	0.0143742	0.0140017	0.0137121
-4	0.0209957	0.0209447	0.0208762	0.0207893	0.0206479	0.0204249	0.020153	0.0197816	0.0193742	0.0189524	0.0185083	0.0181004	0.0176675	0.0172976	0.0169992	0.0167951	0.0167157	0.0167445	0.016858	0.0171131	0.0174132	0.0177543	0.0181321	0.0184709	0.0187635	0.0189934	0.0191851	0.0193032	0.0193209	0.0193373	0.0192592	0.0191426	0.0190598	0.0189586	0.0188198	0.0186738	0.0185096	0.0183344	0.0181703	0.0179434	0.0176346	0.0172612	0.0168438	0.0163541	0.0158488	0.0153893	0.0149469	0.0145669	0.0142724
-3.8	0.0217433	0.0216895	0.0216197	0.021519	0.0213675	0.021129	0.0208292	0.0204451	0.0200089	0.0195578	0.0190838	0.0186422	0.0181913	0.0178017	0.0174903	0.0172736	0.0171905	0.0172196	0.0173456	0.0176132	0.0179477	0.0183164	0.018721	0.0190867	0.0194087	0.0196726	0.0198851	0.0200262	0.0200575	0.0200811	0.0200226	0.0199127	0.0198393	0.0197292	0.0195914	0.0194411	0.0192775	0.0190933	0.0189213	0.0186871	0.0183633	0.017973	0.0175446	0.0170434	0.0165232	0.0160491	0.0155957	0.0152085	0.0149124
-3.6	0.0225341	0.022478	0.0224063	0.0222915	0.0221297	0.0218713	0.0215412	0.02114	0.0206717	0.0201891	0.0196821	0.0192074	0.0187367	0.0183281	0.0180055	0.01778	0.017698	0.0177325	0.0178755	0.0181588	0.0185289	0.0189241	0.0193548	0.0197459	0.0200939	0.0203855	0.0206157	0.0207739	0.0208121	0.0208393	0.0207948	0.0206922	0.0206268	0.0205116	0.0203762	0.0202243	0.0200645	0.019877	0.0197026	0.0194676	0.0191359	0.0187348	0.0183016	0.0177939	0.017264	0.0167811	0.0163202	0.0159274	0.0156327
-3.4	0.0233288	0.0232714	0.023199	0.0230732	0.0229027	0.0226277	0.0222727	0.0218589	0.0213636	0.020855	0.0203213	0.0198203	0.0193339	0.0189089	0.018578	0.0183466	0.0182672	0.0183062	0.018465	0.0187624	0.0191617	0.0195788	0.0200318	0.0204439	0.0208139	0.0211286	0.021374	0.0215476	0.0215927	0.0216254	0.0215962	0.0215024	0.0214462	0.0213296	0.0211987	0.0210488	0.0208926	0.0207029	0.0205263	0.0202884	0.0199463	0.0195341	0.0190927	0.018576	0.0180332	0.0175417	0.017073	0.0166737	0.0163797
-3.2	0.0241792	0.0241197	0.0240444	0.0239068	0.0237248	0.0234301	0.0230482	0.0226191	0.022096	0.0215612	0.021	0.0204756	0.0199744	0.0195347	0.0191991	0.0189642	0.01889	0.0189376	0.0191107	0.019421	0.0198424	0.0202754	0.0207464	0.0211716	0.0215548	0.0218854	0.02214	0.0223257	0.0223737	0.0224119	0.0223963	0.0223166	0.0222739	0.0221634	0.0220439	0.0219023	0.0217546	0.0215676	0.0213935	0.0211576	0.0208097	0.0203901	0.0199418	0.0194176	0.0188674	0.0183704	0.0178972	0.017495	0.0172042
-3	0.0250431	0.024977	0.0248958	0.0247457	0.0245513	0.0242366	0.0238311	0.0233891	0.0228421	0.0222865	0.0217037	0.0211619	0.0206491	0.0201982	0.0198612	0.0196257	0.0195598	0.0196148	0.0198033	0.020125	0.0205661	0.0210126	0.0215015	0.0219373	0.0223335	0.022677	0.0229416	0.0231371	0.0231894	0.0232351	0.0232333	0.0231695	0.0231414	0.0230422	0.0229371	0.0228091	0.0226723	0.0224907	0.022323	0.0220896	0.02174	0.0213146	0.0208606	0.0203283	0.0197697	0.0192675	0.0187895	0.0183826	0.0180955
-2.8	0.0259742	0.0258997	0.0258087	0.0256437	0.0254334	0.0250967	0.024668	0.0242096	0.0236416	0.0230673	0.0224656	0.0219095	0.0213874	0.0209286	0.0205931	0.0203603	0.0203028	0.0203676	0.0205705	0.0209043	0.0213604	0.0218181	0.0223214	0.022766	0.0231723	0.0235284	0.0238018	0.0240067	0.0240654	0.02412	0.0241335	0.0240879	0.0240746	0.0239879	0.0238968	0.0237801	0.023651	0.0234712	0.0233042	0.0230689	0.0227118	0.0222766	0.0218116	0.0212687	0.0207002	0.0201928	0.0197114	0.0193023	0.0190221
-2.6	0.0268017	0.0267224	0.0266263	0.0264504	0.0262273	0.0258719	0.0254256	0.0249534	0.0243665	0.0237778	0.0231599	0.0225958	0.0220653	0.0216002	0.0212676	0.0210378	0.0209878	0.021062	0.0212775	0.0216187	0.0220811	0.0225435	0.0230562	0.0235036	0.0239173	0.0242809	0.0245592	0.0247721	0.024837	0.0249011	0.0249271	0.0248997	0.0249004	0.0248273	0.0247492	0.0246418	0.0245176	0.024337	0.0241697	0.0239291	0.023567	0.0231253	0.0226505	0.0220995	0.0215249	0.0210172	0.0205345	0.020128	0.0198576
-2.4	0.0277082	0.027615	0.0274998	0.0273005	0.0270549	0.0266751	0.0262073	0.0257167	0.0251149	0.0245154	0.0238862	0.0233197	0.0227889	0.022324	0.0220005	0.0217791	0.0217391	0.0218211	0.0220469	0.0223915	0.0228526	0.0233133	0.023827	0.024269	0.024683	0.0250484	0.025328	0.0255467	0.0256184	0.0256928	0.0257341	0.0257299	0.025749	0.0256942	0.0256333	0.0255393	0.0254245	0.0252467	0.0250802	0.0248369	0.0244698	0.0240217	0.0235368	0.0229776	0.0223979	0.0218883	0.0214037	0.0209981	0.020736
-2.2	0.0286419	0.0285386	0.028408	0.0281941	0.0279326	0.027536	0.0270572	0.026556	0.0259466	0.0253447	0.02471	0.0241475	0.0236193	0.0231574	0.0228417	0.0226288	0.0225978	0.0226865	0.0229184	0.0232623	0.023717	0.0241709	0.0246785	0.0251108	0.0255175	0.0258807	0.0261548	0.0263744	0.0264504	0.0265324	0.0265858	0.0266044	0.0266416	0.0266071	0.0265654	0.0264868	0.0263829	0.0262087	0.0260437	0.0257974	0.0254273	0.0249721	0.0244763	0.0239082	0.0233205	0.0228097	0.022321	0.0219194	0.0216652
-2	0.0295498	0.0294322	0.0292844	0.0290525	0.028773	0.0283609	0.0278702	0.0273574	0.026744	0.0261409	0.0255029	0.024944	0.0244208	0.0239626	0.0236554	0.0234497	0.0234253	0.0235172	0.0237545	0.0240949	0.0245403	0.0249886	0.0254894	0.025913	0.0263148	0.0266799	0.026952	0.0271796	0.0272646	0.0273601	0.0274298	0.0274737	0.0275329	0.0275211	0.027499	0.0274338	0.0273404	0.027167	0.0270015	0.0267502	0.0263753	0.0259109	0.0254025	0.0248249	0.0242284	0.0237159	0.0232234	0.0228252	0.0225784
-1.8	0.0304902	0.030365	0.0302017	0.0299537	0.0296595	0.0292337	0.028733	0.0282096	0.0275909	0.0269905	0.0263509	0.0257962	0.0252781	0.0248247	0.0245252	0.0243251	0.0243074	0.0244011	0.0246398	0.0249763	0.02541	0.0258507	0.0263404	0.0267519	0.0271442	0.0275066	0.0277716	0.0280023	0.0280924	0.0281965	0.0282761	0.0283398	0.0284171	0.0284213	0.0284156	0.0283608	0.0282768	0.0281017	0.0279339	0.0276758	0.0272946	0.0268211	0.0262973	0.0257108	0.0251052	0.0245909	0.0240915	0.0236994	0.0234597
-1.6	0.0313505	0.0312185	0.0310421	0.0307781	0.0304714	0.0300368	0.0295307	0.0290001	0.0283791	0.0277831	0.0271471	0.0266006	0.0260921	0.0256458	0.0253543	0.025162	0.0251485	0.0252417	0.0254796	0.025807	0.0262251	0.0266545	0.0271285	0.0275227	0.0279043	0.0282622	0.0285175	0.0287528	0.0288502	0.0289649	0.0290566	0.0291391	0.0292336	0.0292555	0.0292652	0.0292177	0.0291426	0.0289661	0.0287959	0.0285307	0.0281444	0.0276635	0.0271303	0.0265403	0.0259326	0.0254198	0.0249168	0.0245324	0.0242994
-1.4	0.0321847	0.0320477	0.0318578	0.0315777	0.0312599	0.0308168	0.0303045	0.0297665	0.0291446	0.0285537	0.0279204	0.0273828	0.0268846	0.0264451	0.0261625	0.0259763	0.0259665	0.0260569	0.0262927	0.0266119	0.0270154	0.0274341	0.0278907	0.0282712	0.0286428	0.0289956	0.0292405	0.0294804	0.029582	0.0297039	0.029803	0.0298999	0.0300065	0.0300386	0.0300591	0.0300139	0.0299474	0.0297694	0.0295977	0.0293278	0.0289389	0.0284549	0.0279154	0.0273272	0.0267176	0.0262092	0.0257058	0.0253328	0.025107
-1.2	0.0330086	0.0328692	0.0326698	0.0323763	0.0320506	0.0316041	0.0310901	0.0305485	0.0299313	0.02935	0.0287229	0.0281969	0.0277094	0.0272776	0.0270014	0.0268208	0.0268095	0.0268933	0.02712	0.0274261	0.0278102	0.0282134	0.0286488	0.0290134	0.0293744	0.0297231	0.0299569	0.0302024	0.0303109	0.0304399	0.0305482	0.0306595	0.0307802	0.030826	0.0308547	0.030811	0.030752	0.0305743	0.0304014	0.0301288	0.0297377	0.0292508	0.0287073	0.0281213	0.0275106	0.0270057	0.0264994	0.0261381	0.0259162
-1	0.0337767	0.033638	0.0334307	0.033124	0.0327951	0.0323467	0.0318332	0.0312898	0.0306745	0.0301012	0.0294833	0.0289698	0.0284949	0.0280728	0.0278046	0.0276298	0.0276208	0.0277	0.0279202	0.0282151	0.0285846	0.0289749	0.0293889	0.029741	0.0300939	0.0304377	0.030663	0.0309162	0.0310324	0.0311721	0.0312886	0.0314097	0.0315398	0.0315946	0.0316287	0.0315815	0.0315275	0.0313474	0.0311728	0.0308961	0.0305028	0.0300171	0.029474	0.0288973	0.0282912	0.027796	0.0272924	0.0269444	0.0267271
-0.8	0.0344638	0.0343262	0.0341145	0.0337997	0.0334713	0.0330273	0.0325219	0.0319838	0.0313792	0.0308223	0.0302202	0.0297255	0.0292704	0.0288649	0.0286108	0.0284471	0.0284458	0.0285255	0.0287423	0.0290286	0.0293867	0.0297639	0.030157	0.0304948	0.0308368	0.0311705	0.0313802	0.0316308	0.0317426	0.0318803	0.0319931	0.0321122	0.0322411	0.0322962	0.0323263	0.0322673	0.0322138	0.0320288	0.0318508	0.0315724	0.0311775	0.0306938	0.0301524	0.0295834	0.0289823	0.0284909	0.027988	0.0276495	0.0274331
-0.6	0.0350424	0.0349057	0.0346911	0.03437	0.0340441	0.0336038	0.0331056	0.0325724	0.0319742	0.0314305	0.0308415	0.0303625	0.0299252	0.0295331	0.0292912	0.0291397	0.0291452	0.0292249	0.0294398	0.0297208	0.0300729	0.0304431	0.0308191	0.0311466	0.0314797	0.0318031	0.0320003	0.0322493	0.0323549	0.0324929	0.0326008	0.0327177	0.0328438	0.0328973	0.0329251	0.0328553	0.032802	0.0326161	0.0324401	0.0321633	0.0317698	0.0312913	0.0307543	0.0301987	0.0296057	0.0291234	0.0286239	0.0282947	0.0280765
-0.4	0.035537	0.035404	0.0351906	0.034867	0.0345476	0.0341155	0.0336268	0.0331043	0.0325169	0.0319901	0.0314174	0.0309581	0.0305419	0.0301675	0.0299398	0.0298022	0.0298141	0.0298942	0.0301071	0.030381	0.0307261	0.0310843	0.0314388	0.0317516	0.0320702	0.0323768	0.0325546	0.0327944	0.0328867	0.0330156	0.0331111	0.033218	0.0333345	0.0333805	0.0334025	0.0333206	0.0332662	0.0330819	0.0329083	0.0326372	0.0322498	0.0317821	0.0312589	0.0307224	0.0301455	0.0296775	0.029189	0.0288754	0.0286617
-0.2	0.0357868	0.0356518	0.0354385	0.0351129	0.0348012	0.034377	0.0339	0.0333912	0.032819	0.0323146	0.031764	0.0313313	0.0309431	0.0305908	0.0303824	0.0302634	0.0302867	0.0303721	0.0305847	0.0308532	0.0311935	0.0315407	0.0318755	0.0321736	0.0324788	0.0327654	0.0329242	0.0331534	0.0332301	0.0333493	0.0334311	0.0335244	0.0336287	0.0336639	0.0336771	0.03358	0.0335221	0.0333389	0.0331671	0.0329002	0.0325191	0.0320621	0.0315532	0.0310348	0.0304777	0.0300232	0.0295468	0.029247	0.029035
-4.44089e-15	0.0360464	0.0359173	0.0357151	0.0353981	0.0351016	0.0346919	0.0342327	0.0337424	0.0331864	0.0327022	0.0321707	0.0317586	0.0313919	0.0310566	0.0308631	0.0307573	0.030789	0.0308768	0.0310879	0.0313514	0.03169	0.032028	0.0323465	0.0326326	0.0329267	0.0331957	0.0333383	0.033556	0.0336159	0.0337242	0.033792	0.03387	0.0339584	0.0339805	0.0339807	0.0338668	0.0338028	0.0336172	0.0334482	0.0331902	0.0328181	0.0323752	0.0318886	0.031396	0.0308665	0.0304352	0.029978	0.0296992	0.0294938
0.2	0.0361925	0.0360642	0.0358718	0.0355635	0.0352859	0.0348938	0.0344585	0.0339943	0.0334638	0.0330067	0.032502	0.0321172	0.0317794	0.0314673	0.0312948	0.0312078	0.0312519	0.0313467	0.0315598	0.0318194	0.0321591	0.032491	0.0327937	0.0330662	0.0333488	0.0335961	0.0337192	0.0339165	0.0339531	0.0340426	0.0340898	0.0341461	0.0342132	0.0342182	0.0342008	0.0340697	0.033996	0.0338106	0.0336442	0.0333962	0.0330316	0.0325999	0.0321313	0.0316607	0.0311564	0.0307433	0.0303043	0.0300415	0.0298435
0.4	0.036284	0.0361554	0.0359745	0.0356799	0.0354243	0.0350534	0.0346435	0.0342098	0.0337069	0.0332801	0.0328011	0.0324434	0.0321309	0.0318394	0.0316833	0.0316122	0.0316652	0.0317643	0.0319766	0.0322314	0.0325706	0.0328948	0.0331854	0.0334446	0.0337125	0.0339348	0.034037	0.03421	0.0342162	0.0342774	0.0342934	0.0343177	0.0343529	0.0343299	0.0342897	0.0341349	0.0340469	0.0338616	0.0336993	0.0334664	0.0331167	0.0327041	0.0322632	0.0318223	0.0313533	0.0309675	0.0305546	0.0303103	0.0301209
0.6	0.0362429	0.0361143	0.0359463	0.0356683	0.0354372	0.0350899	0.0347104	0.0343113	0.0338377	0.0334412	0.0329909	0.0326586	0.0323713	0.0320993	0.0319599	0.0319051	0.0319664	0.0320695	0.032282	0.0325316	0.0328702	0.0331893	0.0334708	0.0337167	0.0339753	0.0341756	0.0342616	0.0344128	0.034395	0.0344361	0.0344296	0.0344268	0.0344355	0.0343878	0.0343298	0.0341541	0.0340482	0.0338569	0.0336908	0.0334616	0.0331158	0.0327111	0.0322828	0.0318602	0.0314176	0.0310486	0.0306589	0.0304321	0.0302542
0.8	0.0362061	0.0360681	0.0359063	0.0356401	0.035427	0.0350963	0.0347411	0.0343707	0.0339233	0.0335543	0.0331243	0.032812	0.0325437	0.0322876	0.0321604	0.032117	0.0321832	0.0322934	0.032505	0.0327506	0.0330918	0.03341	0.0336892	0.0339279	0.0341812	0.0343661	0.034442	0.0345706	0.0345287	0.0345465	0.0345138	0.0344845	0.0344649	0.0343901	0.0343091	0.0341139	0.0339893	0.0337922	0.0336235	0.0334055	0.0330736	0.0326834	0.032278	0.031881	0.0314748	0.0311308	0.0307698	0.0305643	0.0304063
1	0.0360639	0.0359198	0.0357662	0.0355149	0.0353238	0.035016	0.0346926	0.0343551	0.0339396	0.0336023	0.0331983	0.0329096	0.0326633	0.0324244	0.0323103	0.0322815	0.0323537	0.0324686	0.0326811	0.0329224	0.033265	0.0335807	0.0338553	0.0340837	0.0343291	0.0344937	0.0345564	0.0346565	0.0345886	0.0345785	0.0345171	0.0344575	0.0344061	0.0343006	0.0341953	0.0339797	0.0338327	0.0336278	0.033454	0.0332433	0.0329222	0.0325435	0.0321584	0.031786	0.0314123	0.0310939	0.0307625	0.0305776	0.0304438
1.2	0.0359851	0.0358379	0.0356931	0.0354567	0.0352854	0.0350005	0.0347034	0.0343948	0.0340061	0.0336967	0.0333133	0.0330415	0.0328124	0.0325875	0.0324856	0.0324681	0.0325448	0.032669	0.0328819	0.0331195	0.0334615	0.0337766	0.0340475	0.0342662	0.0345028	0.0346487	0.0346988	0.0347747	0.0346823	0.0346472	0.0345614	0.0344773	0.0344001	0.0342677	0.0341417	0.033907	0.0337398	0.0335259	0.033342	0.0331361	0.0328211	0.0324497	0.032077	0.0317223	0.0313764	0.0310799	0.0307732	0.0306091	0.0304975
1.4	0.0358792	0.0357238	0.0355848	0.0353606	0.0352066	0.0349428	0.0346722	0.0343924	0.034028	0.0337436	0.0333785	0.0331214	0.0329041	0.0326887	0.0325931	0.0325833	0.0326598	0.0327888	0.0329993	0.0332324	0.0335749	0.0338906	0.034162	0.0343733	0.0346081	0.0347398	0.034782	0.0348372	0.0347264	0.0346708	0.0345625	0.0344571	0.034358	0.0342034	0.03406	0.0338129	0.0336275	0.0334066	0.033215	0.0330139	0.0327064	0.0323409	0.0319796	0.0316404	0.0313175	0.031038	0.0307529	0.0306084	0.03052
1.6	0.0359238	0.035759	0.0356219	0.0354097	0.0352712	0.0350303	0.0347867	0.0345351	0.0341982	0.0339389	0.0335938	0.0333475	0.0331402	0.0329297	0.0328312	0.0328223	0.0328929	0.0330214	0.033222	0.0334467	0.0337867	0.0341012	0.0343744	0.0345821	0.0348159	0.0349421	0.0349833	0.0350255	0.0349036	0.0348349	0.0347119	0.0345906	0.0344761	0.034303	0.0341452	0.0338912	0.0336899	0.033461	0.0332611	0.0330657	0.0327626	0.0323983	0.0320438	0.031716	0.0314112	0.0311467	0.03088	0.0307497	0.0306828
1.8	0.0359775	0.0358089	0.0356791	0.03548	0.0353567	0.0351351	0.0349163	0.0346896	0.0343736	0.0341338	0.0338031	0.0335639	0.0333611	0.0331538	0.0330537	0.0330449	0.0331105	0.0332421	0.0334373	0.0336574	0.0339974	0.0343152	0.0345935	0.0348033	0.0350437	0.0351691	0.0352125	0.0352436	0.0351146	0.0350336	0.0348966	0.034758	0.0346255	0.0344307	0.0342547	0.0339876	0.0337646	0.0335203	0.0333041	0.0331044	0.032803	0.032438	0.032088	0.0317695	0.0314784	0.0312274	0.0309795	0.0308682	0.0308261
2	0.0360333	0.035853	0.0357185	0.0355185	0.0353978	0.0351883	0.0349838	0.034775	0.0344752	0.034248	0.0339311	0.0336989	0.0335013	0.0333002	0.0332005	0.0331963	0.0332614	0.0333971	0.03359	0.0338082	0.0341467	0.0344659	0.034749	0.0349591	0.0352045	0.0353292	0.0353757	0.0353998	0.0352656	0.0351785	0.0350348	0.0348869	0.0347447	0.0345366	0.0343494	0.0340767	0.0338371	0.033581	0.0333508	0.0331457	0.0328426	0.0324763	0.0321292	0.0318171	0.031537	0.0312979	0.0310668	0.0309698	0.0309512
2.2	0.0361571	0.0359751	0.0358405	0.0356444	0.0355277	0.0353317	0.0351428	0.0349485	0.0346613	0.0344433	0.034137	0.0339101	0.0337137	0.0335163	0.0334131	0.0334088	0.0334701	0.0336089	0.0337953	0.0340096	0.0343464	0.0346651	0.0349478	0.0351585	0.0354073	0.0355341	0.0355817	0.0356004	0.0354662	0.0353731	0.0352257	0.0350726	0.0349241	0.034709	0.0345137	0.0342411	0.0339925	0.0337285	0.0334891	0.0332839	0.0329822	0.032618	0.0322747	0.0319681	0.031693	0.0314616	0.031238	0.0311521	0.0311493
2.4	0.0363586	0.0361706	0.036034	0.0358373	0.035722	0.0355387	0.0353624	0.0351846	0.034913	0.0347024	0.0344066	0.0341845	0.0339903	0.0337959	0.0336887	0.0336848	0.0337435	0.0338864	0.0340718	0.0342848	0.0346219	0.0349436	0.0352328	0.0354522	0.0357108	0.0358451	0.0359008	0.0359219	0.0357904	0.0356996	0.0355538	0.0354	0.0352469	0.0350274	0.0348242	0.0345501	0.0342902	0.0340148	0.033761	0.0335475	0.0332401	0.0328711	0.0325263	0.032216	0.0319374	0.0317095	0.0314931	0.0314143	0.031426
2.6	0.0366024	0.0364065	0.0362632	0.0360637	0.0359444	0.0357692	0.035599	0.035431	0.0351686	0.0349627	0.0346763	0.0344601	0.0342675	0.0340784	0.0339687	0.0339668	0.0340271	0.0341758	0.034363	0.0345809	0.0349203	0.0352466	0.0355437	0.0357743	0.0360441	0.0361908	0.0362575	0.0362869	0.0361625	0.0360815	0.0359401	0.035789	0.0356352	0.0354141	0.0352057	0.0349346	0.034665	0.0343759	0.0341086	0.0338827	0.0335666	0.0331924	0.0328421	0.0325244	0.0322365	0.0320088	0.0317948	0.0317199	0.0317405
2.8	0.0368339	0.0366389	0.0364958	0.0362975	0.0361763	0.0360105	0.0358463	0.0356838	0.0354254	0.0352164	0.0349328	0.0347152	0.0345179	0.0343271	0.0342085	0.0342047	0.0342649	0.0344178	0.0346092	0.0348338	0.0351789	0.0355137	0.0358217	0.0360684	0.0363536	0.0365163	0.0365953	0.0366375	0.0365237	0.0364539	0.0363233	0.0361788	0.0360299	0.0358146	0.0356087	0.035346	0.0350749	0.0347785	0.0345018	0.0342663	0.0339423	0.0335604	0.0332028	0.0328734	0.0325726	0.0323384	0.0321211	0.0320442	0.0320679
3	0.0371009	0.0369042	0.0367615	0.0365636	0.0364397	0.0362793	0.0361169	0.0359588	0.0357022	0.0354878	0.0352082	0.0349913	0.034792	0.0346035	0.0344818	0.0344766	0.0345412	0.034703	0.0349041	0.0351407	0.0354945	0.0358381	0.0361581	0.036419	0.0367156	0.0368905	0.0369756	0.0370246	0.0369135	0.0368495	0.036723	0.0365763	0.0364243	0.0362091	0.0360014	0.0357431	0.0354703	0.035165	0.0348825	0.0346382	0.0343091	0.0339278	0.033568	0.0332296	0.03292	0.0326839	0.0324665	0.0323921	0.0324193
3.2	0.0373517	0.0371527	0.0370093	0.0368127	0.0366847	0.0365287	0.0363668	0.0362118	0.0359607	0.0357418	0.0354653	0.0352509	0.0350495	0.0348614	0.0347327	0.0347231	0.0347878	0.0349541	0.0351616	0.0354074	0.0357663	0.036116	0.0364474	0.036723	0.0370309	0.0372216	0.0373137	0.0373733	0.0372675	0.0372091	0.0370911	0.036945	0.0367924	0.0365811	0.0363734	0.0361234	0.0358521	0.0355402	0.035254	0.035003	0.0346685	0.0342876	0.0339249	0.0335735	0.0332526	0.0330093	0.0327859	0.032711	0.0327363
3.4	0.0375471	0.0373489	0.0372075	0.0370137	0.0368873	0.0367354	0.0365729	0.0364204	0.0361731	0.0359468	0.035673	0.0354597	0.0352553	0.0350661	0.0349295	0.0349109	0.0349743	0.0351423	0.035356	0.0356122	0.0359752	0.0363318	0.036676	0.0369692	0.03729	0.0374971	0.0375997	0.0376735	0.0375769	0.0375281	0.0374209	0.0372749	0.0371206	0.0369122	0.0367028	0.0364601	0.0361909	0.0358715	0.0355826	0.0353238	0.0349841	0.034608	0.034245	0.0338844	0.0335562	0.0333117	0.0330856	0.0330123	0.0330361
3.6	0.0377164	0.0375241	0.0373914	0.0372074	0.0370883	0.0369441	0.0367844	0.0366343	0.0363928	0.0361586	0.0358859	0.0356721	0.0354629	0.0352715	0.0351257	0.0350942	0.0351572	0.0353281	0.0355503	0.03582	0.0361901	0.0365568	0.0369185	0.0372297	0.0375655	0.0377895	0.0379008	0.0379845	0.0378938	0.0378467	0.0377453	0.0375925	0.0374305	0.0372219	0.0370083	0.0367703	0.0365044	0.0361779	0.0358901	0.0356272	0.035285	0.0349183	0.0345559	0.0341843	0.0338504	0.0335996	0.0333672	0.0332921	0.0333115
3.8	0.0378331	0.0376447	0.037521	0.0373492	0.0372408	0.0371038	0.0369491	0.0368013	0.0365653	0.0363252	0.0360532	0.0358391	0.0356246	0.0354297	0.0352752	0.0352279	0.0352899	0.035464	0.0356963	0.0359822	0.0363618	0.0367419	0.0371267	0.0374588	0.0378107	0.0380536	0.038175	0.0382692	0.0381827	0.0381357	0.0380379	0.0378757	0.0377039	0.037493	0.0372743	0.03704	0.0367787	0.0364467	0.0361627	0.0358967	0.0355539	0.035199	0.0348358	0.0344522	0.0341122	0.0338523	0.0336099	0.0335287	0.0335387
4	0.0380035	0.037822	0.0377096	0.0375546	0.0374615	0.037334	0.0371856	0.0370426	0.0368132	0.036569	0.0362976	0.0360803	0.0358574	0.0356553	0.0354882	0.0354181	0.0354722	0.0356434	0.0358816	0.0361812	0.0365673	0.0369583	0.0373651	0.0377151	0.0380796	0.0383387	0.0384662	0.0385631	0.0384726	0.0384151	0.0383103	0.0381282	0.0379381	0.0377175	0.0374885	0.0372547	0.0369973	0.0366629	0.036387	0.0361248	0.0357877	0.035454	0.0350976	0.0347077	0.0343678	0.034102	0.0338506	0.0337664	0.0337702
4.2	0.0380435	0.0378652	0.0377606	0.0376203	0.0375421	0.0374191	0.0372729	0.03713	0.0369061	0.0366584	0.0363881	0.03617	0.0359408	0.0357321	0.0355545	0.0354603	0.0355057	0.0356754	0.0359179	0.0362314	0.0366228	0.0370241	0.0374536	0.0378191	0.0381937	0.0384657	0.0385975	0.038694	0.0385976	0.0385229	0.0384063	0.0381979	0.0379848	0.037749	0.0375072	0.0372718	0.0370184	0.0366834	0.0364168	0.0361608	0.0358335	0.0355263	0.0351776	0.0347843	0.0344505	0.0341792	0.0339199	0.0338334	0.0338326
4.4	0.0381031	0.0379337	0.0378429	0.037723	0.0376634	0.0375462	0.0374026	0.037256	0.0370342	0.0367797	0.0365033	0.0362758	0.0360307	0.0358073	0.035612	0.0354843	0.0355132	0.0356758	0.0359164	0.0362419	0.0366369	0.0370464	0.0375008	0.0378828	0.0382697	0.0385568	0.0386957	0.038793	0.0386943	0.0386024	0.0384754	0.0382423	0.0380077	0.0377577	0.0375033	0.0372662	0.0370195	0.0366846	0.0364293	0.0361821	0.0358669	0.03559	0.0352522	0.0348564	0.0345306	0.0342536	0.0339843	0.033897	0.0338921
4.6	0.0381185	0.037955	0.0378759	0.0377744	0.0377343	0.0376227	0.0374848	0.0373343	0.0371167	0.0368594	0.0365811	0.0363462	0.0360879	0.035852	0.035642	0.0354803	0.0354934	0.035651	0.0358888	0.0362256	0.0366237	0.037042	0.0375197	0.0379143	0.0383139	0.0386146	0.0387575	0.0388517	0.0387487	0.0386358	0.0384947	0.0382341	0.0379776	0.0377136	0.0374442	0.0372045	0.0369648	0.0366307	0.0363873	0.0361503	0.0358484	0.0356029	0.0352735	0.034876	0.0345585	0.0342729	0.0339906	0.0339022	0.0338936
4.8	0.0381715	0.0380094	0.0379393	0.0378551	0.0378327	0.0377262	0.0375941	0.0374401	0.0372301	0.0369753	0.0366974	0.0364598	0.0361909	0.0359442	0.03572	0.0355216	0.0355148	0.0356652	0.0358933	0.0362372	0.036634	0.037055	0.037554	0.0379576	0.0383643	0.0386751	0.0388197	0.0389066	0.0387954	0.0386522	0.0384891	0.0381936	0.0379082	0.0376229	0.0373325	0.0370872	0.0368529	0.0365229	0.0362955	0.0360777	0.0357979	0.0355936	0.0352839	0.034894	0.0345943	0.0343078	0.0340155	0.0339276	0.0339157
5	0.0381871	0.0380307	0.0379717	0.0379063	0.0379051	0.0378046	0.0376807	0.0375245	0.0373216	0.0370695	0.0367957	0.0365558	0.0362775	0.0360215	0.0357854	0.0355532	0.0355285	0.0356706	0.0358887	0.0362378	0.0366318	0.0370521	0.0375676	0.0379741	0.0383851	0.0386999	0.0388424	0.0389186	0.0387973	0.038623	0.0384374	0.0381068	0.0377936	0.037488	0.0371806	0.0369284	0.0366994	0.0363743	0.0361616	0.0359596	0.0356974	0.03553	0.0352338	0.0348479	0.0345615	0.0342682	0.0339628	0.0338741	0.0338574
[truncated: 467 more columns]

## Sheet: fig.2f2
0	1.62015	1.62034	1.62052	1.62071	1.62089	1.62107	1.62126	1.62144	1.62163	1.62181	1.622	1.62218	1.62237	1.62255	1.62274	1.62292	1.62311	1.62329	1.62348	1.62366	1.62385	1.62403	1.62422	1.6244	1.62459	1.62477	1.62496	1.62514	1.62533	1.62551	1.6257	1.62588	1.62607	1.62626	1.62644	1.62663	1.62681	1.627	1.62718	1.62737	1.62756	1.62774	1.62793	1.62811	1.6283	1.62849	1.62867	1.62886	1.62905
-5	0.0264388	0.0262984	0.0261976	0.0261967	0.0262022	0.0261293	0.0261165	0.0260249	0.0260168	0.0260274	0.0260346	0.0261068	0.0261294	0.0262033	0.026297	0.0264115	0.0266539	0.0269147	0.0271125	0.0273692	0.0275917	0.0278656	0.028126	0.0282832	0.0283656	0.0282823	0.0283192	0.0281643	0.0279593	0.027789	0.0275585	0.0274071	0.0272245	0.0271521	0.0270543	0.0270462	0.0270029	0.0270393	0.0271064	0.02713	0.0271603	0.0270865	0.026931	0.0266837	0.0263576	0.0260585	0.0257711	0.0254737	0.0252419
-4.8	0.0260526	0.0258993	0.0257944	0.0257789	0.0257675	0.0256981	0.0256737	0.0255845	0.0255636	0.0255565	0.0255524	0.0255958	0.0255996	0.025657	0.0257324	0.0258262	0.0260429	0.026284	0.0264803	0.0267424	0.0269841	0.0272684	0.0275472	0.0277309	0.0278476	0.027816	0.0278766	0.0277696	0.0276049	0.0274692	0.0272694	0.0271324	0.0269772	0.0269033	0.0268081	0.026791	0.0267399	0.026759	0.0268019	0.0267996	0.0267904	0.0266869	0.0265102	0.0262384	0.0258985	0.0255861	0.0252911	0.0249947	0.0247566
-4.6	0.0257274	0.0255667	0.0254637	0.0254378	0.0254161	0.025354	0.0253209	0.0252362	0.0252017	0.0251769	0.0251612	0.025174	0.0251577	0.025194	0.0252489	0.0253203	0.0255095	0.0257302	0.0259259	0.026195	0.0264568	0.0267545	0.0270536	0.0272655	0.0274183	0.0274386	0.0275237	0.0274647	0.0273371	0.0272336	0.0270631	0.0269377	0.0268058	0.0267268	0.0266316	0.0266015	0.0265398	0.0265389	0.0265555	0.0265253	0.0264735	0.0263395	0.0261398	0.0258438	0.0254899	0.0251649	0.0248623	0.0245678	0.0243246
-4.4	0.0255648	0.0254004	0.0253022	0.0252637	0.0252302	0.025168	0.025119	0.0250319	0.0249767	0.024926	0.0248906	0.0248694	0.0248274	0.0248394	0.0248737	0.0249243	0.0250894	0.025293	0.0254905	0.0257681	0.0260518	0.0263657	0.0266862	0.0269261	0.0271148	0.0271865	0.0272954	0.0272828	0.0271902	0.0271171	0.0269775	0.0268644	0.0267571	0.0266778	0.026586	0.0265464	0.0264792	0.0264619	0.0264591	0.0264078	0.0263208	0.0261619	0.0259418	0.0256275	0.0252633	0.0249304	0.0246227	0.024334	0.0240903
-4.2	0.0255273	0.0253596	0.0252653	0.0252133	0.0251688	0.0251038	0.0250377	0.0249464	0.0248686	0.0247921	0.0247344	0.0246815	0.0246153	0.0246049	0.0246205	0.0246539	0.0247987	0.0249898	0.0251935	0.0254836	0.0257927	0.026125	0.0264674	0.0267358	0.0269601	0.0270796	0.0272108	0.0272411	0.027179	0.0271336	0.0270217	0.0269199	0.0268342	0.0267542	0.0266639	0.0266138	0.0265399	0.0265053	0.0264816	0.0264072	0.0262823	0.0260966	0.0258525	0.0255167	0.0251378	0.0247949	0.0244819	0.0241987	0.0239579
-4	0.0256312	0.0254628	0.0253748	0.0253119	0.0252596	0.0251887	0.0251055	0.0250064	0.0249037	0.0248013	0.0247201	0.0246374	0.0245477	0.0245149	0.0245143	0.0245335	0.0246637	0.0248478	0.0250597	0.0253643	0.0256987	0.026051	0.0264164	0.0267115	0.026968	0.0271299	0.0272833	0.0273525	0.027317	0.0272955	0.027208	0.0271169	0.0270512	0.0269713	0.0268832	0.0268223	0.0267426	0.0266913	0.0266483	0.0265528	0.0263953	0.0261861	0.0259202	0.0255661	0.0251762	0.0248261	0.0245098	0.0242312	0.0239949
-3.8	0.0258399	0.0256738	0.0255909	0.0255144	0.0254513	0.0253666	0.0252597	0.0251458	0.0250112	0.0248785	0.02477	0.0246569	0.0245419	0.0244876	0.0244728	0.0244817	0.0246016	0.0247833	0.0250073	0.0253283	0.0256887	0.0260613	0.02645	0.0267718	0.0270596	0.0272596	0.027434	0.0275369	0.0275244	0.0275241	0.0274588	0.0273777	0.0273303	0.0272531	0.0271671	0.0270994	0.0270148	0.0269505	0.0268932	0.0267802	0.026596	0.0263677	0.0260833	0.025715	0.0253161	0.0249621	0.0246456	0.0243752	0.0241485
-3.6	0.0262225	0.0260607	0.025983	0.0258923	0.0258196	0.0257149	0.0255841	0.0254513	0.0252843	0.0251207	0.0249809	0.0248387	0.0246976	0.0246216	0.0245941	0.0245952	0.024709	0.0248913	0.0251289	0.0254668	0.0258537	0.0262459	0.0266554	0.0270004	0.0273162	0.0275482	0.0277422	0.0278698	0.0278745	0.0278899	0.0278422	0.0277712	0.027738	0.0276633	0.027579	0.0275047	0.0274168	0.0273409	0.0272736	0.0271474	0.0269423	0.0267002	0.026403	0.026027	0.0256248	0.0252732	0.0249598	0.0246997	0.024489
-3.4	0.0266934	0.026534	0.0264572	0.0263505	0.0262672	0.0261402	0.0259845	0.0258334	0.0256393	0.0254498	0.0252836	0.0251196	0.0249604	0.0248687	0.0248354	0.0248347	0.02495	0.0251369	0.0253904	0.0257445	0.026154	0.0265639	0.0269898	0.0273536	0.027691	0.0279462	0.0281546	0.0282997	0.0283144	0.028338	0.028303	0.0282404	0.028218	0.028144	0.0280608	0.027981	0.0278905	0.0278047	0.0277304	0.0275934	0.0273736	0.0271226	0.0268158	0.0264365	0.0260336	0.0256889	0.0253822	0.0251341	0.0249419
-3.2	0.0273088	0.0271503	0.0270711	0.0269484	0.0268528	0.0267006	0.0265189	0.0263468	0.0261244	0.0259095	0.0257156	0.0255328	0.0253569	0.0252516	0.0252148	0.025215	0.0253358	0.02553	0.0257982	0.0261672	0.0265962	0.0270201	0.0274586	0.0278349	0.028186	0.0284576	0.0286763	0.0288336	0.0288534	0.0288824	0.028859	0.028808	0.0287971	0.0287294	0.0286511	0.0285724	0.0284844	0.028393	0.0283171	0.0281738	0.0279446	0.0276865	0.0273729	0.0269906	0.0265875	0.0262477	0.0259454	0.0257071	0.0255323
-3	0.0280353	0.0278761	0.0277924	0.0276535	0.0275448	0.0273655	0.0271588	0.0269649	0.0267157	0.0264775	0.0262575	0.0260591	0.0258698	0.0257521	0.0257144	0.0257167	0.0258459	0.0260466	0.0263276	0.0267063	0.0271497	0.0275831	0.0280297	0.0284119	0.0287716	0.0290512	0.0292772	0.0294397	0.0294634	0.0294969	0.0294827	0.0294441	0.0294451	0.029385	0.0293135	0.0292382	0.0291541	0.0290585	0.0289836	0.028835	0.0286007	0.0283364	0.0280172	0.0276352	0.0272343	0.0269034	0.0266111	0.0263834	0.02623
-2.8	0.0288918	0.0287307	0.028638	0.0284795	0.0283523	0.0281442	0.0279119	0.0276925	0.0274174	0.0271574	0.0269132	0.0267015	0.026501	0.0263756	0.0263395	0.0263475	0.0264879	0.0266983	0.0269927	0.0273817	0.027837	0.0282794	0.0287311	0.0291185	0.029485	0.0297699	0.0299999	0.0301626	0.0301874	0.0302209	0.0302124	0.030184	0.0301922	0.0301372	0.0300678	0.0299953	0.0299131	0.029811	0.0297357	0.0295824	0.0293443	0.0290747	0.0287509	0.0283709	0.0279724	0.0276501	0.0273685	0.0271527	0.027022
-2.6	0.0298	0.0296362	0.029534	0.0293567	0.0292124	0.0289747	0.0287182	0.0284734	0.0281744	0.0278979	0.0276323	0.0274142	0.0272075	0.0270782	0.0270484	0.0270642	0.0272183	0.0274406	0.0277479	0.0281433	0.0286056	0.0290519	0.0295041	0.0298897	0.0302585	0.0305434	0.0307734	0.0309325	0.0309579	0.03099	0.0309852	0.0309694	0.0309832	0.0309333	0.0308668	0.0307972	0.0307176	0.030609	0.0305325	0.0303759	0.030141	0.0298698	0.0295466	0.0291735	0.0287822	0.0284712	0.0282007	0.0279992	0.0278918
-2.4	0.0307502	0.0305746	0.0304487	0.0302413	0.0300694	0.0297968	0.0295143	0.0292421	0.0289239	0.0286356	0.0283532	0.028133	0.0279275	0.0278003	0.0277799	0.0278079	0.027976	0.0282068	0.0285221	0.0289168	0.0293781	0.0298221	0.0302672	0.0306449	0.0310115	0.0312914	0.031519	0.0316726	0.0316983	0.0317321	0.031734	0.0317351	0.0317577	0.0317163	0.0316568	0.0315935	0.031519	0.0314067	0.0313318	0.0311745	0.0309427	0.0306685	0.0303456	0.029979	0.0295939	0.0292928	0.0290326	0.0288417	0.0287541
-2.2	0.0317845	0.0316042	0.0314629	0.0312379	0.0310455	0.030748	0.0304454	0.0301494	0.0298155	0.0295142	0.0292144	0.0289894	0.0287784	0.0286457	0.0286249	0.0286543	0.0288281	0.0290596	0.0293746	0.0297604	0.0302156	0.0306532	0.0310895	0.0314607	0.0318247	0.0321042	0.0323313	0.0324816	0.0325134	0.032551	0.0325603	0.0325765	0.0326086	0.032575	0.0325212	0.032464	0.0323948	0.0322768	0.0322014	0.0320447	0.0318205	0.0315433	0.0312227	0.0308632	0.0304835	0.0301926	0.0299402	0.029759	0.0296876
-2	0.032744	0.0325534	0.0323905	0.0321436	0.0319278	0.0316042	0.0312826	0.0309652	0.0306196	0.0303116	0.0300002	0.0297752	0.0295673	0.0294373	0.029422	0.0294596	0.0296404	0.0298727	0.0301877	0.0305629	0.0310086	0.0314361	0.0318578	0.0322166	0.0325722	0.0328466	0.0330692	0.0332142	0.0332499	0.0332907	0.0333089	0.0333425	0.0333843	0.0333605	0.0333159	0.0332669	0.0332046	0.0330849	0.0330118	0.0328592	0.0326428	0.032363	0.0320481	0.0316974	0.0313239	0.0310425	0.0307971	0.0306242	0.0305658
-1.8	0.0336385	0.0334458	0.0332699	0.0330094	0.032777	0.0324366	0.0321017	0.0317669	0.0314106	0.0310971	0.0307755	0.0305474	0.0303402	0.0302115	0.0301975	0.0302396	0.0304256	0.030658	0.0309688	0.0313339	0.031769	0.0321866	0.0325918	0.0329359	0.0332805	0.0335472	0.0337596	0.0338986	0.0339346	0.0339767	0.0340001	0.0340474	0.034099	0.0340827	0.0340472	0.0340074	0.0339531	0.0338332	0.033761	0.0336131	0.0334035	0.0331201	0.0328078	0.0324653	0.0320957	0.0318221	0.0315798	0.0314152	0.0313641
-1.6	0.0345134	0.0343195	0.0341336	0.0338612	0.0336166	0.0332663	0.0329213	0.0325765	0.0322137	0.0318991	0.0315724	0.0313435	0.0311384	0.0310107	0.0309958	0.0310387	0.0312224	0.0314484	0.0317498	0.0320944	0.0325108	0.0329105	0.0332935	0.0336187	0.0339497	0.0342065	0.0344086	0.0345467	0.0345855	0.0346363	0.034669	0.0347333	0.0347959	0.0347901	0.0347651	0.0347353	0.0346892	0.0345693	0.0344971	0.0343537	0.0341508	0.0338647	0.0335571	0.033224	0.0328605	0.0325957	0.0323567	0.0321995	0.0321519
-1.4	0.0353934	0.0352022	0.0350083	0.0347257	0.0344722	0.0341131	0.0337596	0.0334033	0.033035	0.0327175	0.0323825	0.0321497	0.0319425	0.0318099	0.0317887	0.0318258	0.031999	0.0322097	0.0324955	0.032818	0.0332133	0.0335945	0.0339532	0.0342602	0.0345785	0.034827	0.0350208	0.0351596	0.0352031	0.0352623	0.0353054	0.0353858	0.0354605	0.0354655	0.0354531	0.0354342	0.0354004	0.0352852	0.0352172	0.0350806	0.0348842	0.0345969	0.0342924	0.0339674	0.0336058	0.0333459	0.033105	0.0329499	0.0329009
-1.2	0.0362066	0.0360197	0.0358214	0.0355333	0.0352721	0.0349071	0.0345472	0.0341829	0.0338099	0.0334887	0.0331458	0.0329072	0.0326976	0.0325599	0.0325288	0.0325611	0.0327235	0.032923	0.0331957	0.0334974	0.0338748	0.0342418	0.0345788	0.0348715	0.0351782	0.0354222	0.0356068	0.0357466	0.0357926	0.0358583	0.0359108	0.0360018	0.0360869	0.0360998	0.0360967	0.0360869	0.0360634	0.0359544	0.035889	0.0357618	0.0355731	0.0352847	0.0349884	0.0346735	0.0343138	0.0340597	0.0338151	0.0336637	0.0336096
-1	0.0370161	0.036842	0.0366466	0.036362	0.0361029	0.035741	0.0353804	0.035016	0.0346399	0.0343186	0.0339728	0.0337313	0.0335209	0.0333788	0.0333388	0.0333644	0.0335114	0.0336949	0.033949	0.0342255	0.0345796	0.0349239	0.0352309	0.0355026	0.0357903	0.0360226	0.0361919	0.0363321	0.0363759	0.0364489	0.0365103	0.0366104	0.0367067	0.0367312	0.0367406	0.0367406	0.0367344	0.0366384	0.0365804	0.0364661	0.0362877	0.0360027	0.0357134	0.0354086	0.0350481	0.0347955	0.0345423	0.0343882	0.0343196
-0.8	0.0376509	0.0374933	0.0373059	0.0370291	0.036779	0.0364251	0.036071	0.0357091	0.0353345	0.0350165	0.0346694	0.0344244	0.0342122	0.0340664	0.034015	0.0340359	0.0341694	0.034339	0.0345757	0.0348307	0.0351645	0.0354894	0.0357709	0.036024	0.0362926	0.0365112	0.0366643	0.0368029	0.036841	0.0369175	0.0369842	0.0370897	0.0371933	0.0372283	0.0372489	0.0372599	0.0372698	0.0371868	0.0371382	0.0370407	0.0368716	0.0365916	0.0363095	0.0360122	0.035651	0.0353981	0.0351308	0.0349699	0.034881
-0.6	0.0381939	0.0380549	0.0378801	0.0376171	0.0373785	0.0370353	0.0366913	0.0363363	0.0359623	0.0356466	0.0352992	0.0350504	0.0348366	0.0346839	0.0346198	0.0346344	0.0347498	0.0349036	0.0351246	0.0353614	0.0356787	0.0359884	0.0362487	0.0364857	0.0367362	0.0369407	0.0370774	0.0372114	0.0372363	0.0373096	0.0373739	0.0374734	0.0375749	0.0376127	0.0376387	0.0376533	0.0376758	0.0376079	0.0375702	0.0374895	0.0373318	0.0370598	0.0367851	0.0364981	0.0361365	0.0358834	0.0356045	0.0354361	0.0353253
-0.4	0.0386916	0.0385717	0.0384091	0.0381576	0.0379282	0.0375904	0.0372472	0.0368945	0.0365159	0.0361978	0.0358436	0.0355864	0.0353672	0.0352066	0.0351286	0.0351363	0.0352355	0.0353753	0.0355806	0.0358011	0.0361051	0.0363974	0.0366357	0.0368556	0.0370847	0.0372704	0.0373862	0.0375109	0.037518	0.0375842	0.0376415	0.0377325	0.0378324	0.0378747	0.0379092	0.0379333	0.0379743	0.0379286	0.0379107	0.0378555	0.0377158	0.0374601	0.0371985	0.0369238	0.0365653	0.0363136	0.036024	0.0358482	0.0357179
-0.2	0.0390285	0.0389313	0.0387876	0.0385582	0.0383482	0.0380241	0.0376912	0.0373481	0.0369727	0.0366579	0.0363034	0.0360411	0.03582	0.0356505	0.0355567	0.035555	0.0356348	0.0357592	0.0359491	0.036154	0.0364444	0.0367191	0.0369381	0.0371427	0.0373507	0.0375176	0.0376175	0.0377365	0.0377266	0.037787	0.0378391	0.0379205	0.0380176	0.038061	0.0381009	0.0381302	0.0381856	0.0381581	0.0381533	0.0381136	0.0379844	0.0377388	0.0374848	0.0372158	0.0368569	0.0366029	0.0363022	0.0361159	0.0359641
4.44089e-15	0.0393463	0.0392714	0.0391466	0.0389369	0.0387434	0.0384307	0.0381077	0.037774	0.0374002	0.0370887	0.0367331	0.0364663	0.0362423	0.0360637	0.0359572	0.0359488	0.0360135	0.0361247	0.0363005	0.036494	0.0367746	0.0370349	0.0372368	0.0374264	0.0376141	0.0377603	0.0378424	0.0379513	0.0379213	0.0379702	0.0380138	0.0380846	0.0381769	0.038222	0.0382705	0.0383058	0.0383791	0.0383731	0.0383904	0.0383736	0.0382591	0.0380289	0.0377874	0.0375279	0.0371741	0.0369192	0.0366079	0.0364118	0.0362398
0.2	0.0395458	0.0394916	0.0393871	0.0391989	0.0390255	0.0387297	0.0384218	0.0381038	0.0377398	0.0374354	0.0370842	0.0368183	0.0365967	0.0364148	0.0362993	0.0362872	0.036341	0.0364414	0.0366055	0.0367888	0.0370606	0.0373058	0.0374893	0.0376613	0.0378265	0.0379478	0.0380069	0.0380994	0.038043	0.0380734	0.0381037	0.0381576	0.0382389	0.0382831	0.0383335	0.0383756	0.0384641	0.0384793	0.0385201	0.0385277	0.0384281	0.0382155	0.0379863	0.037737	0.0373894	0.0371333	0.0368142	0.036609	0.0364199
0.4	0.0398177	0.0397786	0.0396906	0.0395246	0.0393715	0.0390928	0.0388024	0.0385015	0.0381496	0.0378565	0.0375099	0.0372464	0.0370282	0.0368398	0.0367136	0.0366937	0.0367316	0.0368183	0.0369646	0.0371333	0.0373916	0.0376191	0.0377841	0.0379377	0.0380768	0.0381713	0.0382104	0.038287	0.0382068	0.0382179	0.0382345	0.0382732	0.0383444	0.0383851	0.0384401	0.0384863	0.0385879	0.0386196	0.0386785	0.0387059	0.0386172	0.0384177	0.0381951	0.0379516	0.0376092	0.037352	0.0370278	0.0368149	0.0366139
0.6	0.0399471	0.0399231	0.0398494	0.0397032	0.0395666	0.0393027	0.0390262	0.0387411	0.0383994	0.0381174	0.0377798	0.0375207	0.0373106	0.0371236	0.0369953	0.0369753	0.0370079	0.0370888	0.0372248	0.0373853	0.0376333	0.0378457	0.0379942	0.0381284	0.0382436	0.0383082	0.0383241	0.0383828	0.038278	0.0382701	0.0382719	0.0382947	0.0383578	0.0383965	0.0384566	0.0385086	0.0386217	0.0386684	0.0387444	0.0387882	0.0387083	0.0385185	0.0382971	0.0380545	0.0377145	0.03745	0.0371205	0.036899	0.0366858
0.8	0.0401414	0.0401275	0.0400648	0.0399343	0.0398077	0.0395518	0.0392866	0.0390113	0.0386748	0.0383989	0.0380624	0.0378033	0.0375959	0.0374048	0.0372716	0.0372485	0.037273	0.0373478	0.0374701	0.0376228	0.0378615	0.0380618	0.0381981	0.0383173	0.0384139	0.0384571	0.0384579	0.0385005	0.0383791	0.0383562	0.038346	0.0383572	0.0384125	0.0384498	0.0385123	0.0385681	0.0386884	0.0387448	0.0388346	0.0388933	0.0388197	0.0386382	0.038417	0.0381768	0.0378417	0.0375706	0.0372367	0.0370073	0.0367887
1	0.0402131	0.0402093	0.0401587	0.040045	0.0399321	0.0396904	0.0394415	0.0391799	0.038857	0.038593	0.0382626	0.0380087	0.0378051	0.03761	0.0374713	0.0374449	0.0374622	0.0375272	0.0376373	0.0377798	0.0380059	0.0381922	0.0383149	0.0384171	0.0384958	0.0385148	0.0384981	0.0385212	0.0383836	0.0383419	0.0383174	0.0383144	0.0383581	0.0383894	0.0384512	0.0385072	0.0386275	0.0386876	0.0387869	0.038855	0.0387859	0.0386117	0.0383918	0.0381569	0.0378324	0.0375631	0.0372368	0.0370107	0.0368002
1.2	0.0403078	0.0403114	0.0402683	0.0401661	0.0400622	0.0398302	0.0395918	0.0393382	0.0390272	0.0387736	0.0384479	0.0381987	0.0380017	0.0378076	0.0376709	0.0376467	0.0376634	0.0377293	0.0378329	0.0379713	0.0381894	0.0383672	0.038479	0.0385664	0.0386271	0.0386231	0.0385897	0.0385937	0.0384385	0.0383763	0.0383373	0.0383236	0.0383575	0.0383853	0.0384498	0.0385095	0.038635	0.0387003	0.0388084	0.038889	0.0388244	0.0386561	0.038436	0.0382029	0.0378842	0.0376098	0.0372816	0.037052	0.0368424
1.4	0.0403683	0.0403778	0.0403444	0.0402551	0.0401642	0.0399444	0.0397209	0.0394793	0.0391806	0.0389369	0.0386157	0.0383696	0.0381755	0.0379771	0.0378364	0.0378065	0.0378184	0.0378785	0.0379685	0.0380969	0.038304	0.0384727	0.0385742	0.0386475	0.0386965	0.0386767	0.0386348	0.0386269	0.0384665	0.0383946	0.03835	0.0383337	0.0383669	0.0383954	0.0384659	0.038531	0.0386577	0.0387245	0.0388372	0.0389232	0.0388596	0.0386911	0.0384662	0.0382329	0.0379186	0.0376409	0.0373144	0.0370852	0.0368828
1.6	0.0405255	0.0405445	0.040521	0.0404471	0.0403694	0.0401664	0.0399595	0.0397301	0.0394465	0.0392114	0.0388938	0.0386475	0.0384519	0.0382469	0.038097	0.0380595	0.0380652	0.0381188	0.0381943	0.0383115	0.0385063	0.0386677	0.0387611	0.0388254	0.0388659	0.0388344	0.038788	0.0387709	0.0386077	0.0385268	0.0384782	0.0384592	0.0384914	0.0385206	0.038593	0.0386637	0.0387866	0.0388489	0.0389634	0.0390525	0.0389856	0.0388124	0.0385813	0.038346	0.0380351	0.0377549	0.0374327	0.0372039	0.0370114
1.8	0.0406796	0.0407042	0.0406922	0.0406296	0.0405646	0.040377	0.040187	0.039968	0.0396958	0.0394688	0.0391556	0.038912	0.0387173	0.0385092	0.0383553	0.0383119	0.0383146	0.0383666	0.0384311	0.0385403	0.0387228	0.0388768	0.0389629	0.0390157	0.0390493	0.0390071	0.0389555	0.0389276	0.0387641	0.0386746	0.0386214	0.0385994	0.0386314	0.0386601	0.038733	0.0388063	0.0389247	0.0389811	0.0390915	0.0391808	0.039112	0.0389362	0.0387005	0.0384656	0.0381606	0.0378803	0.037563	0.0373393	0.0371599
2	0.0407585	0.0407848	0.0407752	0.040714	0.0406506	0.0404679	0.0402857	0.0400711	0.0398053	0.0395805	0.0392676	0.0390223	0.0388283	0.0386201	0.038467	0.0384243	0.0384318	0.0384888	0.0385505	0.0386589	0.0388347	0.0389876	0.0390679	0.0391129	0.039144	0.0390939	0.039038	0.0390018	0.0388363	0.0387419	0.0386872	0.0386682	0.0387034	0.0387348	0.0388104	0.038891	0.0390044	0.0390573	0.0391652	0.0392547	0.0391831	0.0390055	0.0387684	0.0385381	0.038241	0.0379641	0.0376557	0.0374389	0.0372718
2.2	0.0409092	0.0409378	0.0409316	0.0408723	0.0408125	0.0406367	0.0404606	0.0402484	0.0399886	0.0397638	0.0394528	0.0392077	0.0390104	0.0388001	0.0386444	0.0385977	0.038606	0.0386644	0.0387206	0.0388251	0.038991	0.0391423	0.0392162	0.0392571	0.0392862	0.039233	0.0391744	0.0391331	0.0389703	0.0388721	0.038816	0.0387983	0.0388376	0.0388742	0.0389503	0.0390374	0.0391487	0.039199	0.0393055	0.0393971	0.0393278	0.0391528	0.0389156	0.0386892	0.0383953	0.0381206	0.0378139	0.0375974	0.0374342
2.4	0.0410211	0.0410506	0.0410471	0.0409905	0.0409358	0.0407679	0.0406018	0.0403961	0.0401451	0.0399193	0.0396104	0.0393636	0.0391646	0.0389521	0.038795	0.0387472	0.0387584	0.0388201	0.0388789	0.0389848	0.0391482	0.0393031	0.0393808	0.0394244	0.039458	0.0394044	0.0393481	0.0393006	0.0391385	0.0390361	0.0389776	0.0389562	0.0389942	0.039031	0.0391027	0.0391911	0.0392964	0.0393405	0.0394426	0.0395331	0.0394646	0.0392922	0.0390576	0.0388335	0.0385443	0.0382739	0.0379737	0.0377599	0.037605
2.6	0.041177	0.0412014	0.0411929	0.0411312	0.0410739	0.0409083	0.0407441	0.0405391	0.0402917	0.0400623	0.039755	0.0395075	0.0393056	0.0390934	0.0389345	0.0388885	0.0389073	0.0389767	0.0390406	0.039153	0.0393161	0.0394779	0.0395621	0.0396111	0.0396526	0.0396041	0.0395513	0.0395018	0.0393412	0.0392381	0.03918	0.0391559	0.0391946	0.0392327	0.0393008	0.0393919	0.0394905	0.0395283	0.039624	0.0397119	0.0396449	0.0394737	0.0392416	0.0390187	0.0387326	0.0384672	0.0381746	0.0379633	0.0378154
2.8	0.0412392	0.0412606	0.041251	0.0411887	0.0411307	0.040968	0.0408062	0.0406006	0.0403516	0.0401138	0.0398045	0.039551	0.0393408	0.0391245	0.0389598	0.0389135	0.03894	0.0390183	0.0390934	0.0392177	0.0393875	0.039562	0.0396598	0.0397235	0.0397775	0.0397397	0.0396935	0.0396426	0.0394824	0.0393765	0.0393148	0.0392841	0.0393183	0.0393538	0.039414	0.0395012	0.0395918	0.0396227	0.0397114	0.0397976	0.0397346	0.0395676	0.0393434	0.0391243	0.0388434	0.0385856	0.038302	0.0380932	0.0379497
3	0.0413245	0.041343	0.0413324	0.0412694	0.0412119	0.0410536	0.0408958	0.0406927	0.0404445	0.0402022	0.0398948	0.0396393	0.0394252	0.0392088	0.0390432	0.0389972	0.0390301	0.0391168	0.0392036	0.0393422	0.0395199	0.0397049	0.0398171	0.0398933	0.0399591	0.0399287	0.0398855	0.0398299	0.0396655	0.0395547	0.0394851	0.0394434	0.0394701	0.039501	0.0395545	0.0396381	0.0397223	0.0397506	0.039838	0.0399255	0.0398704	0.0397145	0.0395003	0.0392866	0.0390132	0.0387631	0.0384872	0.0382803	0.0381383
3.2	0.0413849	0.041398	0.0413832	0.0413186	0.0412587	0.0411022	0.0409457	0.0407439	0.0404969	0.0402495	0.0399429	0.039684	0.0394653	0.0392468	0.039078	0.0390324	0.0390715	0.0391678	0.0392691	0.0394253	0.0396142	0.0398139	0.0399462	0.0400402	0.0401218	0.0401025	0.0400643	0.0400046	0.0398348	0.0397153	0.0396351	0.039579	0.0395944	0.0396166	0.0396591	0.0397371	0.0398121	0.0398372	0.0399221	0.0400113	0.0399654	0.0398219	0.0396212	0.0394131	0.0391497	0.0389092	0.0386438	0.0384405	0.038302
3.4	0.0415127	0.0415195	0.0414982	0.0414307	0.0413654	0.0412086	0.0410498	0.0408481	0.0405988	0.040345	0.0400402	0.0397796	0.0395589	0.0393387	0.0391714	0.0391266	0.0391711	0.0392775	0.0393954	0.0395701	0.0397707	0.039985	0.0401367	0.0402492	0.0403461	0.040338	0.0403024	0.0402377	0.0400595	0.0399302	0.0398358	0.0397613	0.039762	0.0397716	0.0398021	0.0398681	0.0399342	0.0399575	0.0400393	0.0401293	0.040094	0.0399646	0.039777	0.0395761	0.0393226	0.0390915	0.038837	0.0386383	0.0385034
3.6	0.041575	0.041578	0.0415532	0.0414858	0.0414187	0.0412645	0.0411065	0.0409062	0.0406571	0.0403988	0.0400954	0.039833	0.0396088	0.0393881	0.0392221	0.0391797	0.0392316	0.0393507	0.0394858	0.0396829	0.0398992	0.0401308	0.0403067	0.0404409	0.0405559	0.0405606	0.0405271	0.0404572	0.0402711	0.0401315	0.0400231	0.0399308	0.0399149	0.0399131	0.0399342	0.0399901	0.0400494	0.0400726	0.0401545	0.0402498	0.0402265	0.0401132	0.0399386	0.0397429	0.0394984	0.039274	0.0390261	0.0388288	0.038694
3.8	0.0416054	0.0416047	0.0415764	0.0415146	0.0414485	0.0413009	0.0411521	0.04096	0.040716	0.0404611	0.0401657	0.0399078	0.0396843	0.0394656	0.0393039	0.0392649	0.0393211	0.0394519	0.0396044	0.0398239	0.0400552	0.0403045	0.0405061	0.0406628	0.0407965	0.0408155	0.0407851	0.04071	0.0405157	0.0403651	0.0402391	0.0401259	0.0400902	0.0400734	0.0400824	0.0401218	0.0401689	0.0401901	0.0402677	0.0403634	0.0403489	0.0402478	0.040082	0.0398892	0.0396521	0.0394306	0.0391879	0.038992	0.0388558
4	0.0416636	0.0416612	0.041629	0.0415732	0.041508	0.0413676	0.041227	0.0410438	0.0408028	0.0405541	0.0402649	0.0400097	0.0397864	0.039568	0.0394118	0.0393751	0.0394333	0.0395745	0.0397412	0.0399833	0.0402298	0.0404957	0.0407211	0.0408983	0.0410485	0.0410776	0.0410429	0.0409546	0.0407449	0.0405751	0.0404203	0.0402799	0.0402173	0.0401802	0.0401765	0.0401975	0.0402312	0.0402542	0.0403317	0.0404348	0.0404324	0.0403488	0.0401946	0.0400077	0.0397805	0.0395615	0.0393218	0.0391289	0.0389933
4.2	0.0416883	0.0416921	0.0416639	0.0416243	0.0415678	0.0414392	0.0413101	0.0411375	0.0409019	0.0406605	0.0403767	0.0401227	0.0398978	0.0396746	0.0395204	0.0394808	0.0395334	0.0396815	0.0398577	0.0401167	0.0403736	0.0406529	0.0409006	0.0410963	0.0412604	0.0413007	0.0412621	0.0411621	0.0409382	0.0407505	0.0405671	0.0403985	0.0403095	0.0402508	0.0402345	0.0402364	0.0402556	0.0402806	0.0403552	0.0404631	0.0404737	0.0404065	0.0402599	0.0400791	0.0398615	0.0396438	0.0394061	0.0392171	0.0390829
4.4	0.0417631	0.0417769	0.0417537	0.041732	0.041683	0.0415654	0.0414481	0.041285	0.0410518	0.0408198	0.040537	0.0402826	0.0400532	0.039821	0.0396676	0.0396226	0.0396649	0.039818	0.0399999	0.0402755	0.0405437	0.040837	0.0411071	0.0413219	0.0415026	0.0415557	0.0415146	0.0414038	0.0411687	0.0409649	0.0407526	0.0405602	0.0404466	0.040367	0.0403441	0.0403257	0.0403313	0.0403598	0.0404318	0.0405441	0.0405642	0.0405093	0.0403661	0.0401883	0.0399763	0.0397547	0.0395125	0.0393269	0.0391941
4.6	0.0417437	0.0417735	0.0417637	0.0417669	0.0417329	0.0416343	0.041538	0.0413899	0.0411664	0.0409499	0.0406728	0.0404227	0.0401926	0.039955	0.0398067	0.0397588	0.0397945	0.0399555	0.0401432	0.0404362	0.0407166	0.0410248	0.041315	0.0415446	0.0417414	0.0418054	0.041757	0.0416315	0.0413823	0.0411585	0.040913	0.0406947	0.0405537	0.0404534	0.0404215	0.0403834	0.040375	0.0404093	0.0404818	0.0406022	0.0406341	0.0405935	0.040455	0.0402829	0.040078	0.039849	0.0395973	0.0394114	0.0392754
4.8	0.0417929	0.04184	0.0418459	0.0418783	0.0418624	0.0417874	0.041717	0.0415866	0.0413751	0.0411782	0.0409054	0.0406596	0.0404264	0.0401778	0.0400287	0.0399699	0.0399872	0.0401488	0.0403313	0.0406316	0.0409173	0.0412349	0.0415417	0.0417848	0.0419946	0.0420711	0.0420177	0.0418804	0.0416214	0.0413785	0.0411011	0.0408597	0.040693	0.0405723	0.0405333	0.0404771	0.0404541	0.0404953	0.0405672	0.0406967	0.0407404	0.0407129	0.0405785	0.0404131	0.0402149	0.0399796	0.0397167	0.0395324	0.0393948
5	0.0417842	0.0418555	0.0418822	0.0419476	0.0419555	0.0419073	0.0418666	0.0417566	0.0415592	0.041386	0.0411206	0.040881	0.0406463	0.0403901	0.0402423	0.0401741	0.0401742	0.0403375	0.0405144	0.0408198	0.0411094	0.0414327	0.0417505	0.0420007	0.0422207	0.0423031	0.0422401	0.0420885	0.0418174	0.0415555	0.041245	0.0409818	0.0407931	0.0406545	0.0406129	0.0405424	0.0405073	0.0405584	0.0406314	0.0407707	0.040826	0.0408096	0.0406773	0.040517	0.0403236	0.0400787	0.0398013	0.0396182	0.0394764
[truncated: 467 more columns]

## Sheet: fig.2f3
0	1.62015	1.62034	1.62052	1.62071	1.62089	1.62107	1.62126	1.62144	1.62163	1.62181	1.622	1.62218	1.62237	1.62255	1.62274	1.62292	1.62311	1.62329	1.62348	1.62366	1.62385	1.62403	1.62422	1.6244	1.62459	1.62477	1.62496	1.62514	1.62533	1.62551	1.6257	1.62588	1.62607	1.62626	1.62644	1.62663	1.62681	1.627	1.62718	1.62737	1.62756	1.62774	1.62793	1.62811	1.6283	1.62849	1.62867	1.62886	1.62905
-5	0.0238783	0.023852	0.023802	0.0237861	0.0237341	0.0236062	0.0234755	0.0232795	0.0231016	0.0229318	0.0227696	0.0227151	0.0225666	0.022475	0.0224001	0.0223274	0.022315	0.0223718	0.0223456	0.0223306	0.0223107	0.0223252	0.0223951	0.022403	0.0223946	0.0222653	0.0222683	0.0222087	0.0221139	0.0221075	0.0220713	0.0220924	0.0221168	0.0221799	0.0222171	0.0223361	0.0224323	0.0225354	0.0226265	0.0226876	0.0227301	0.0226295	0.0224464	0.0222208	0.0219618	0.0217243	0.0214949	0.0212042	0.021024
-4.8	0.0238364	0.0237868	0.0237269	0.0236938	0.0236342	0.0235093	0.0233743	0.0231871	0.0230177	0.0228511	0.0226957	0.0226317	0.0224907	0.0224016	0.0223256	0.0222558	0.02224	0.0222967	0.0222885	0.0222972	0.0223079	0.022342	0.0224329	0.0224617	0.0224736	0.0223856	0.0224006	0.0223613	0.022284	0.0222762	0.0222432	0.0222504	0.022271	0.0223079	0.022327	0.0224178	0.0224863	0.0225556	0.0226126	0.0226427	0.022646	0.0225232	0.0223307	0.0220922	0.0218244	0.0215847	0.0213485	0.0210691	0.0208932
-4.6	0.0238709	0.0238016	0.0237358	0.0236878	0.0236262	0.023506	0.023368	0.023191	0.0230274	0.022862	0.0227115	0.0226346	0.022497	0.0224045	0.0223236	0.0222541	0.0222346	0.02229	0.0222998	0.0223342	0.022379	0.0224378	0.0225531	0.022607	0.0226434	0.0225971	0.0226265	0.0226101	0.0225473	0.0225375	0.0225063	0.022496	0.0225103	0.0225184	0.0225161	0.0225747	0.0226116	0.0226445	0.0226668	0.0226638	0.0226246	0.0224787	0.0222748	0.0220239	0.0217476	0.0215061	0.021264	0.0209961	0.0208237
-4.4	0.0240465	0.0239662	0.0239009	0.0238415	0.0237792	0.0236626	0.0235172	0.0233445	0.0231778	0.0230024	0.0228447	0.0227454	0.022602	0.0225003	0.0224094	0.0223373	0.0223135	0.0223689	0.0223994	0.0224628	0.0225479	0.0226364	0.0227813	0.022864	0.0229277	0.0229232	0.0229676	0.0229722	0.0229224	0.0229108	0.0228807	0.0228531	0.0228611	0.0228421	0.0228206	0.0228525	0.0228637	0.022866	0.0228603	0.0228311	0.0227564	0.0225913	0.0223802	0.022122	0.0218396	0.0215985	0.0213535	0.0210978	0.0209324
-4.2	0.024284	0.0241936	0.0241291	0.0240579	0.0239961	0.0238821	0.0237302	0.0235619	0.0233917	0.0232074	0.0230409	0.0229204	0.0227702	0.0226592	0.0225593	0.0224861	0.0224602	0.0225169	0.022569	0.0226616	0.0227883	0.0229079	0.0230824	0.0231933	0.0232865	0.0233214	0.0233806	0.0234048	0.0233653	0.0233518	0.0233219	0.0232774	0.0232784	0.0232335	0.0231919	0.0231964	0.023182	0.0231544	0.0231207	0.0230631	0.0229515	0.0227641	0.0225411	0.0222723	0.0219796	0.0217336	0.0214821	0.0212347	0.0210761
-4	0.0246193	0.024524	0.0244635	0.0243835	0.024324	0.0242117	0.0240539	0.0238888	0.0237108	0.0235154	0.0233372	0.0231953	0.0230338	0.0229113	0.0228008	0.0227256	0.0226976	0.0227568	0.0228295	0.0229495	0.0231173	0.0232699	0.0234758	0.0236174	0.0237413	0.0238146	0.0238915	0.023936	0.0239057	0.0238918	0.0238608	0.0237979	0.0237888	0.0237179	0.0236544	0.0236282	0.0235856	0.0235269	0.0234657	0.02338	0.0232348	0.0230276	0.0227949	0.0225207	0.0222231	0.0219767	0.0217252	0.0214884	0.0213389
-3.8	0.0250678	0.0249732	0.0249198	0.0248329	0.0247763	0.0246616	0.0244949	0.0243268	0.0241349	0.0239225	0.0237244	0.0235558	0.0233761	0.0232372	0.0231136	0.0230327	0.0230005	0.023062	0.023153	0.0232992	0.023509	0.023696	0.0239351	0.0241095	0.0242664	0.0243772	0.0244749	0.0245406	0.0245203	0.0245088	0.0244784	0.0244005	0.0243813	0.0242873	0.0242035	0.0241517	0.0240851	0.0239993	0.0239137	0.0238026	0.0236282	0.0234026	0.0231595	0.0228799	0.0225758	0.0223282	0.022074	0.021845	0.0217035
-3.6	0.0256118	0.0255204	0.0254732	0.0253786	0.025324	0.0252007	0.0250213	0.0248438	0.0246322	0.024397	0.0241741	0.0239763	0.0237739	0.0236174	0.0234814	0.0233974	0.0233663	0.0234332	0.0235448	0.0237176	0.0239694	0.0241918	0.0244613	0.0246656	0.0248518	0.0249917	0.0251068	0.0251854	0.0251681	0.0251542	0.0251206	0.0250273	0.0249983	0.0248849	0.024783	0.024708	0.0246218	0.0245151	0.0244126	0.024283	0.0240876	0.0238499	0.0236025	0.0233251	0.0230221	0.0227784	0.0225278	0.0223105	0.0221829
-3.4	0.0261634	0.0260769	0.0260355	0.0259336	0.0258793	0.0257471	0.0255551	0.0253674	0.0251347	0.0248772	0.0246281	0.0244037	0.0241793	0.0240074	0.0238632	0.0237776	0.023752	0.0238274	0.0239617	0.0241618	0.0244554	0.0247146	0.0250144	0.0252494	0.0254655	0.0256307	0.0257608	0.0258503	0.0258332	0.0258161	0.0257775	0.0256686	0.0256254	0.0254924	0.0253709	0.0252738	0.0251688	0.0250424	0.0249244	0.0247771	0.0245627	0.0243122	0.0240589	0.0237827	0.0234785	0.0232374	0.0229895	0.022781	0.0226639
-3.2	0.0268629	0.0267847	0.0267491	0.0266423	0.0265864	0.026441	0.0262344	0.0260323	0.0257748	0.0254921	0.0252136	0.02496	0.0247094	0.0245185	0.0243631	0.0242752	0.0242549	0.0243397	0.0244915	0.0247141	0.0250433	0.0253348	0.0256608	0.0259198	0.0261594	0.0263455	0.0264881	0.0265853	0.0265666	0.0265469	0.0265048	0.0263868	0.0263353	0.0261909	0.0260572	0.0259456	0.0258289	0.025689	0.025561	0.0254025	0.0251744	0.0249143	0.0246567	0.0243822	0.0240809	0.0238442	0.0236006	0.0234032	0.0232982
-3	0.0276233	0.0275526	0.0275218	0.0274096	0.0273504	0.0271898	0.026967	0.0267478	0.0264614	0.0261513	0.0258401	0.025558	0.02528	0.025069	0.0249038	0.0248129	0.0247971	0.024888	0.0250545	0.0252948	0.0256546	0.0259731	0.0263202	0.026599	0.0268594	0.0270604	0.0272121	0.0273141	0.027293	0.0272731	0.0272288	0.0271057	0.0270478	0.0268972	0.0267561	0.0266344	0.0265124	0.0263651	0.0262331	0.0260678	0.025834	0.0255682	0.0253088	0.0250384	0.0247405	0.0245097	0.0242706	0.0240825	0.0239885
-2.8	0.028466	0.0284049	0.0283785	0.0282615	0.0281966	0.028019	0.0277803	0.0275393	0.027223	0.0268838	0.026538	0.0262248	0.0259153	0.0256799	0.0255	0.0254011	0.0253865	0.0254809	0.0256568	0.0259118	0.0262946	0.0266391	0.0270043	0.027302	0.0275827	0.0277999	0.0279635	0.0280718	0.0280523	0.0280351	0.0279932	0.0278713	0.0278109	0.0276604	0.0275163	0.0273881	0.0272631	0.0271092	0.0269741	0.0268054	0.0265653	0.0262929	0.0260265	0.0257576	0.0254605	0.0252328	0.0249966	0.0248161	0.0247307
-2.6	0.0293249	0.0292761	0.0292527	0.0291318	0.029059	0.0288595	0.028603	0.0283361	0.0279863	0.0276192	0.0272378	0.0268971	0.0265581	0.0263004	0.0261095	0.0260061	0.0259944	0.0260937	0.0262783	0.0265423	0.026941	0.0273044	0.0276826	0.027993	0.028288	0.0285145	0.0286856	0.0287966	0.0287775	0.0287627	0.0287212	0.0286036	0.0285411	0.0283933	0.0282477	0.0281146	0.0279883	0.0278297	0.0276927	0.0275205	0.0272804	0.0270052	0.0267347	0.0264698	0.0261776	0.0259561	0.0257244	0.0255538	0.0254795
-2.4	0.030193	0.0301461	0.0301152	0.02998	0.0298892	0.0296626	0.0293858	0.0290922	0.0287129	0.0283209	0.027908	0.0275447	0.0271829	0.0269094	0.0267133	0.0266112	0.026607	0.0267131	0.0269057	0.0271772	0.0275865	0.0279659	0.0283514	0.0286675	0.028972	0.0292033	0.0293764	0.0294857	0.0294639	0.0294507	0.029413	0.0293055	0.0292453	0.0291073	0.0289669	0.0288359	0.0287167	0.0285618	0.0284292	0.0282633	0.0280272	0.0277528	0.0274803	0.0272192	0.0269322	0.0267145	0.0264844	0.0263199	0.0262501
-2.2	0.0310787	0.0310359	0.0310002	0.0308568	0.0307501	0.0305006	0.0302052	0.0298836	0.0294739	0.0290557	0.0286097	0.0282218	0.0278359	0.0275416	0.0273371	0.0272333	0.0272336	0.0273446	0.0275446	0.0278222	0.0282402	0.0286339	0.029029	0.0293531	0.029668	0.029909	0.0300855	0.0301971	0.030177	0.0301687	0.0301348	0.0300375	0.0299809	0.0298508	0.0297162	0.0295854	0.0294711	0.0293156	0.0291839	0.0290195	0.0287865	0.0285105	0.0282327	0.0279701	0.0276835	0.0274663	0.0272328	0.0270742	0.0270051
-2	0.0318742	0.0318332	0.0317915	0.0316414	0.0315195	0.0312498	0.0309408	0.0305968	0.0301673	0.0297315	0.0292607	0.0288549	0.0284536	0.0281463	0.027936	0.0278327	0.0278363	0.027952	0.0281565	0.0284355	0.0288559	0.0292559	0.0296525	0.0299754	0.0302927	0.0305373	0.0307108	0.0308201	0.0307987	0.0307918	0.030763	0.0306773	0.0306267	0.030508	0.0303837	0.0302566	0.0301502	0.0299989	0.0298704	0.0297129	0.0294862	0.0292124	0.028934	0.0286725	0.0283903	0.0281769	0.0279432	0.0277921	0.0277267
-1.8	0.0327156	0.032677	0.0326269	0.0324669	0.0323257	0.0320326	0.0317051	0.0313352	0.0308783	0.0304211	0.0299237	0.029497	0.0290792	0.0287578	0.0285406	0.0284378	0.0284485	0.028572	0.0287853	0.0290714	0.0294961	0.0299061	0.0303083	0.030634	0.0309551	0.0312063	0.0313775	0.0314857	0.0314612	0.0314547	0.0314276	0.0313509	0.031305	0.0311942	0.0310775	0.030951	0.0308511	0.0306999	0.0305722	0.0304174	0.030193	0.0299186	0.0296338	0.0293684	0.029086	0.0288733	0.0286355	0.028491	0.0284271
-1.6	0.0334438	0.0334077	0.0333513	0.0331851	0.0330329	0.032726	0.0323875	0.0319994	0.0315247	0.031056	0.0305421	0.0301033	0.0296773	0.0293462	0.0291242	0.0290225	0.029037	0.0291654	0.0293845	0.0296705	0.0300929	0.0305055	0.0309081	0.0312301	0.0315508	0.0318038	0.0319683	0.032075	0.0320475	0.0320403	0.0320138	0.0319435	0.0318985	0.0317939	0.0316813	0.0315525	0.0314548	0.0313017	0.0311721	0.0310201	0.0308001	0.0305279	0.0302424	0.029978	0.029703	0.0294971	0.0292622	0.029131	0.0290724
-1.4	0.0341774	0.0341452	0.0340853	0.0339156	0.0337574	0.0334393	0.0330933	0.0326898	0.0322	0.0317211	0.0311909	0.030739	0.0303042	0.0299597	0.0297287	0.0296237	0.0296354	0.0297625	0.0299833	0.0302683	0.0306869	0.031101	0.0315044	0.0318258	0.0321503	0.0324088	0.0325709	0.0326803	0.0326525	0.032648	0.0326235	0.0325598	0.0325169	0.032415	0.0323049	0.0321714	0.0320739	0.0319184	0.0317871	0.0316361	0.0314185	0.0311485	0.0308607	0.0305952	0.030323	0.0301209	0.0298876	0.0297677	0.0297121
-1.2	0.0348835	0.0348544	0.0347878	0.0346125	0.0344455	0.0341171	0.0337613	0.0333423	0.0328391	0.0323519	0.0318103	0.0313497	0.0309117	0.0305628	0.0303278	0.0302243	0.0302398	0.0303721	0.030601	0.0308884	0.0313054	0.0317218	0.0321267	0.0324485	0.0327751	0.0330378	0.0331926	0.0333038	0.0332738	0.0332683	0.0332443	0.0331831	0.0331447	0.0330464	0.0329378	0.0328017	0.0327065	0.0325481	0.0324142	0.0322626	0.0320444	0.0317723	0.0314794	0.0312068	0.030929	0.0307216	0.0304815	0.0303682	0.0303097
-1	0.0355697	0.0355483	0.0354835	0.0353114	0.0351475	0.0348218	0.0344675	0.0340473	0.0335399	0.033053	0.03251	0.032047	0.0316095	0.0312556	0.031014	0.030906	0.030916	0.0310444	0.0312715	0.0315535	0.0319607	0.0323679	0.0327674	0.0330841	0.0334092	0.0336747	0.0338231	0.0339388	0.0339083	0.0339064	0.0338877	0.033831	0.0337978	0.0337051	0.0336015	0.0334635	0.0333723	0.033216	0.0330831	0.0329342	0.0327181	0.0324499	0.0321575	0.0318802	0.0316005	0.0313887	0.0311425	0.0310305	0.0309652
-0.8	0.0361678	0.0361567	0.0360978	0.0359328	0.0357785	0.035461	0.0351147	0.0346996	0.0341947	0.0337136	0.0331711	0.0327083	0.0322729	0.0319169	0.0316688	0.0315588	0.0315642	0.0316894	0.0319177	0.0321985	0.0326023	0.0330039	0.033404	0.0337188	0.0340435	0.0343097	0.0344502	0.0345665	0.0345298	0.0345246	0.0345022	0.0344418	0.0344069	0.034313	0.0342073	0.0340639	0.033974	0.033819	0.0336876	0.0335409	0.0333255	0.0330595	0.0327679	0.0324838	0.0322007	0.0319815	0.0317281	0.0316174	0.0315448
-0.6	0.0366728	0.0366712	0.0366209	0.0364662	0.0363224	0.0360146	0.0356775	0.0352722	0.0347717	0.0342988	0.033761	0.0333017	0.0328706	0.0325159	0.0322621	0.0321512	0.0321523	0.0322729	0.0325026	0.0327803	0.0331776	0.033572	0.0339682	0.0342788	0.0345982	0.0348608	0.0349895	0.0351016	0.0350511	0.0350371	0.0350063	0.0349349	0.0348948	0.0347958	0.0346854	0.0345355	0.0344442	0.034291	0.034165	0.034023	0.0338133	0.0335552	0.0332686	0.0329846	0.032701	0.0324807	0.0322247	0.032116	0.0320369
-0.4	0.0372082	0.0372213	0.0371835	0.0370402	0.0369071	0.0366088	0.036278	0.0358805	0.0353825	0.0349138	0.0343768	0.0339179	0.0334889	0.0331355	0.0328763	0.0327645	0.0327602	0.0328792	0.033113	0.0333911	0.0337868	0.0341754	0.0345713	0.0348812	0.0351978	0.0354569	0.0355737	0.0356783	0.035613	0.0355865	0.0355423	0.0354541	0.0354028	0.0352927	0.0351725	0.0350151	0.0349207	0.0347699	0.0346482	0.0345113	0.0343076	0.0340581	0.033779	0.0334932	0.0332073	0.0329823	0.0327218	0.0326114	0.0325272
-0.2	0.0375837	0.0376048	0.0375769	0.0374451	0.0373285	0.0370426	0.0367267	0.0363467	0.0358637	0.0354139	0.0348916	0.0344484	0.0340313	0.033686	0.033427	0.0333152	0.0333045	0.0334166	0.0336458	0.0339135	0.0342949	0.0346674	0.0350522	0.0353531	0.0356596	0.0359098	0.036017	0.0361178	0.0360429	0.0360102	0.035962	0.0358638	0.0358087	0.0356944	0.0355695	0.0354053	0.0353078	0.0351572	0.0350377	0.0349	0.0346972	0.0344497	0.0341725	0.0338819	0.0335921	0.0333611	0.0330961	0.0329825	0.0328909
4.44089e-15	0.038052	0.0380902	0.0380819	0.0379673	0.0378703	0.0376012	0.0373007	0.0369376	0.0364632	0.0360247	0.0355104	0.0350735	0.0346594	0.0343164	0.0340522	0.033935	0.0339154	0.034018	0.0342412	0.0345007	0.0348717	0.0352315	0.035608	0.0359043	0.036203	0.036444	0.0365403	0.0366351	0.0365502	0.0365106	0.0364559	0.0363442	0.0362826	0.0361608	0.0360293	0.0358584	0.0357582	0.0356074	0.0354918	0.0353558	0.0351543	0.03491	0.034638	0.0343454	0.0340533	0.0338198	0.0335538	0.0334392	0.0333413
0.2	0.0384334	0.0384838	0.0384939	0.0383971	0.0383191	0.0380685	0.0377861	0.0374431	0.0369834	0.0365609	0.0360566	0.0356295	0.0352212	0.034884	0.034616	0.0344942	0.034468	0.034561	0.0347772	0.0350275	0.0353878	0.0357338	0.0360986	0.0363849	0.0366709	0.036898	0.0369799	0.0370626	0.0369623	0.0369093	0.0368448	0.0367196	0.0366498	0.0365231	0.0363867	0.0362167	0.0361183	0.0359729	0.0358678	0.0357396	0.035544	0.035304	0.0350349	0.0347379	0.0344403	0.034199	0.033924	0.033799	0.0336898
0.4	0.0388109	0.0388729	0.0389009	0.0388222	0.0387625	0.0385313	0.0382691	0.0379518	0.0375091	0.0371054	0.0366127	0.0361991	0.0357987	0.0354661	0.0351921	0.0350626	0.0350241	0.0351006	0.0353008	0.0355308	0.0358688	0.0361923	0.0365369	0.0368072	0.037075	0.0372842	0.0373516	0.0374219	0.0373081	0.037245	0.0371751	0.0370397	0.0369641	0.036835	0.0366982	0.0365296	0.0364323	0.0362928	0.0361968	0.0360766	0.035887	0.0356503	0.0353839	0.0350852	0.0347845	0.0345392	0.0342619	0.0341296	0.0340125
0.6	0.0391952	0.0392679	0.0393138	0.039253	0.0392087	0.0389935	0.0387507	0.0384558	0.0380283	0.0376434	0.0371627	0.0367636	0.0363719	0.0360472	0.0357734	0.0356426	0.0355965	0.0356598	0.0358463	0.0360596	0.036377	0.0366811	0.0370069	0.03726	0.0375114	0.0377026	0.0377559	0.0378144	0.0376914	0.0376227	0.0375498	0.0374096	0.0373306	0.0372029	0.0370688	0.0369071	0.0368123	0.0366792	0.0365901	0.0364748	0.0362857	0.0360458	0.0357716	0.0354617	0.0351476	0.0348878	0.0345978	0.0344474	0.0343118
0.8	0.0395964	0.0396763	0.0397369	0.0396927	0.0396621	0.0394599	0.0392365	0.0389632	0.0385524	0.0381856	0.0377146	0.0373261	0.0369399	0.0366185	0.0363406	0.0362032	0.0361442	0.0361906	0.0363553	0.0365469	0.0368398	0.0371229	0.0374286	0.0376651	0.0379002	0.0380773	0.0381237	0.0381715	0.0380447	0.0379728	0.0379004	0.0377608	0.0376827	0.0375588	0.0374286	0.0372726	0.0371811	0.0370512	0.0369668	0.0368564	0.0366702	0.0364284	0.0361478	0.0358306	0.0355084	0.0352377	0.0349388	0.0347741	0.0346297
1	0.0398354	0.039918	0.0399911	0.0399603	0.0399418	0.0397539	0.0395522	0.0392993	0.038907	0.0385602	0.0380989	0.0377244	0.0373457	0.0370279	0.0367471	0.0366033	0.0365314	0.0365565	0.0366989	0.0368649	0.0371278	0.0373882	0.0376692	0.0378849	0.0381003	0.0382582	0.0382952	0.03833	0.0382006	0.0381245	0.0380523	0.0379143	0.037833	0.037712	0.0375855	0.0374352	0.0373438	0.0372144	0.0371311	0.0370234	0.0368386	0.0365942	0.0363061	0.0359849	0.0356552	0.0353784	0.0350742	0.0348985	0.0347496
1.2	0.040104	0.0401908	0.0402738	0.040256	0.0402454	0.0400696	0.0398878	0.0396528	0.0392785	0.0389519	0.0385025	0.0381399	0.0377703	0.0374595	0.0371819	0.037036	0.036959	0.0369726	0.0370961	0.0372401	0.037476	0.0377181	0.0379747	0.0381683	0.0383601	0.0384965	0.0385214	0.0385412	0.0384069	0.0383266	0.0382542	0.0381204	0.0380404	0.0379254	0.0378073	0.0376669	0.0375807	0.0374525	0.0373678	0.0372641	0.0370769	0.0368237	0.0365221	0.0361905	0.0358507	0.0355626	0.0352481	0.0350576	0.0348975
1.4	0.0403416	0.0404258	0.0405138	0.0405033	0.0404966	0.0403303	0.0401679	0.0399493	0.0395913	0.0392829	0.0388443	0.038496	0.0381388	0.0378348	0.0375612	0.0374143	0.0373299	0.0373323	0.0374368	0.0375572	0.0377672	0.037989	0.0382203	0.0383893	0.03856	0.0386755	0.0386893	0.0386937	0.0385577	0.0384752	0.0384027	0.0382771	0.0381983	0.0380898	0.0379812	0.0378511	0.0377713	0.0376457	0.0375584	0.0374569	0.0372701	0.0370092	0.0366972	0.0363593	0.0360123	0.0357164	0.0353937	0.0351924	0.0350271
1.6	0.0406101	0.0406941	0.0407876	0.0407888	0.0407904	0.0406411	0.040502	0.0403025	0.039964	0.0396737	0.0392475	0.038908	0.0385585	0.0382543	0.0379756	0.0378198	0.0377238	0.0377098	0.0377886	0.0378822	0.0380664	0.0382718	0.0384811	0.0386333	0.0387901	0.0388937	0.0389066	0.0389069	0.0387782	0.0387023	0.0386379	0.038526	0.0384536	0.0383555	0.0382573	0.0381372	0.0380602	0.0379297	0.0378347	0.0377338	0.03754	0.0372637	0.0369325	0.0365825	0.0362223	0.0359169	0.0355867	0.0353729	0.0352038
1.8	0.0408452	0.0409267	0.0410225	0.0410327	0.0410412	0.0409046	0.0407864	0.0406018	0.0402787	0.0400029	0.0395868	0.0392554	0.0389144	0.0386103	0.0383284	0.0381654	0.0380589	0.038033	0.0380922	0.0381658	0.0383303	0.038525	0.0387194	0.0388585	0.0390072	0.039102	0.0391167	0.039114	0.0389935	0.0389226	0.0388607	0.0387558	0.0386832	0.0385874	0.0384927	0.0383767	0.0382965	0.0381564	0.038048	0.0379392	0.0377383	0.0374476	0.037099	0.0367389	0.0363708	0.0360567	0.0357208	0.0354991	0.035329
2	0.0409971	0.0410693	0.0411573	0.0411663	0.0411725	0.0410415	0.0409379	0.0407658	0.0404571	0.0401951	0.0397907	0.0394711	0.0391427	0.0388447	0.0385672	0.0384047	0.0382968	0.0382634	0.0383083	0.0383662	0.0385131	0.0386976	0.0388734	0.0389979	0.0391359	0.0392195	0.0392342	0.0392279	0.0391129	0.0390489	0.0389929	0.0389017	0.0388327	0.0387459	0.0386591	0.0385518	0.0384745	0.0383304	0.0382131	0.0381035	0.0378996	0.0376007	0.0372449	0.0368848	0.0365168	0.0362047	0.035873	0.0356513	0.0354857
2.2	0.0411509	0.041216	0.0412957	0.0413037	0.0413103	0.0411875	0.0410979	0.0409346	0.0406388	0.0403866	0.0399933	0.0396822	0.0393626	0.0390679	0.0387903	0.0386219	0.0385098	0.0384658	0.0384938	0.038538	0.0386698	0.0388465	0.0390078	0.0391231	0.0392553	0.0393338	0.0393517	0.039348	0.0392442	0.0391885	0.0391358	0.0390574	0.0389927	0.0389146	0.0388325	0.0387326	0.0386604	0.0385099	0.0383852	0.0382748	0.038067	0.0377612	0.0373986	0.0370359	0.0366646	0.0363484	0.0360127	0.0357872	0.0356175
2.4	0.0411872	0.0412408	0.0413102	0.0413162	0.0413257	0.041215	0.0411425	0.0409958	0.0407207	0.0404838	0.0401078	0.0398106	0.0395077	0.0392219	0.0389515	0.0387868	0.0386739	0.0386274	0.038648	0.0386844	0.0388093	0.0389805	0.0391348	0.0392437	0.0393724	0.0394448	0.0394651	0.0394616	0.0393634	0.0393127	0.0392615	0.039191	0.0391259	0.0390507	0.038968	0.0388713	0.0387966	0.0386381	0.0385009	0.0383854	0.0381693	0.0378536	0.0374854	0.0371177	0.0367447	0.0364263	0.0360922	0.0358661	0.0356984
2.6	0.0412779	0.0413177	0.0413709	0.0413698	0.0413749	0.0412706	0.0412074	0.0410699	0.0408095	0.0405805	0.0402196	0.039933	0.0396428	0.0393647	0.0390995	0.0389403	0.0388289	0.0387838	0.0388024	0.0388391	0.0389625	0.0391337	0.0392859	0.0393953	0.0395255	0.039598	0.0396236	0.0396231	0.0395308	0.0394863	0.0394356	0.0393704	0.0393047	0.0392313	0.039148	0.0390524	0.0389749	0.0388092	0.0386609	0.0385402	0.0383186	0.0379966	0.0376263	0.0372567	0.036883	0.0365658	0.0362359	0.0360136	0.0358513
2.8	0.0413098	0.0413457	0.0413912	0.0413898	0.0413963	0.0413027	0.0412489	0.0411209	0.0408722	0.0406469	0.0402949	0.040014	0.0397291	0.0394548	0.039192	0.0390355	0.0389285	0.0388889	0.0389126	0.038957	0.0390894	0.0392685	0.0394269	0.039546	0.039684	0.0397599	0.0397894	0.0397927	0.0397033	0.0396592	0.0396025	0.0395361	0.0394637	0.039387	0.0392977	0.0391982	0.0391167	0.0389393	0.0387774	0.03865	0.0384197	0.0380897	0.0377193	0.0373476	0.0369753	0.0366603	0.0363374	0.0361225	0.0359685
3	0.0412947	0.0413237	0.0413601	0.0413567	0.0413668	0.0412843	0.0412387	0.0411213	0.0408862	0.0406662	0.0403266	0.0400546	0.0397787	0.0395092	0.0392524	0.0391	0.0389987	0.0389637	0.0389933	0.0390507	0.0391956	0.0393832	0.0395513	0.0396822	0.0398295	0.0399093	0.0399436	0.0399499	0.0398594	0.0398134	0.0397474	0.0396724	0.0395865	0.0394999	0.039399	0.0392896	0.0391993	0.0390114	0.0388432	0.0387128	0.0384803	0.0381547	0.037796	0.0374341	0.0370761	0.036777	0.0364745	0.0362773	0.0361379
3.2	0.0412918	0.0413116	0.0413352	0.0413261	0.0413338	0.0412566	0.0412119	0.0410981	0.0408729	0.0406542	0.0403226	0.0400569	0.0397887	0.0395241	0.0392744	0.0391295	0.0390401	0.0390161	0.0390597	0.0391381	0.0393039	0.0395086	0.0396934	0.0398429	0.040004	0.0400902	0.0401281	0.0401381	0.0400435	0.0399885	0.0399091	0.039819	0.0397169	0.039615	0.0394975	0.0393743	0.0392732	0.0390717	0.0388959	0.0387615	0.0385248	0.0382028	0.0378556	0.0375031	0.0371584	0.0368748	0.0365919	0.0364149	0.0362907
3.4	0.0412514	0.0412627	0.041274	0.0412584	0.0412656	0.0411948	0.0411499	0.0410415	0.0408273	0.040611	0.0402921	0.040036	0.0397786	0.0395196	0.0392803	0.0391418	0.0390656	0.0390506	0.0391065	0.0392056	0.0393878	0.0396043	0.0398023	0.0399695	0.0401435	0.0402351	0.0402754	0.0402886	0.0401896	0.0401267	0.0400358	0.0399294	0.03981	0.0396924	0.0395591	0.0394201	0.0393081	0.0390945	0.0389146	0.0387771	0.0385387	0.0382269	0.0378961	0.0375586	0.0372319	0.0369696	0.0367116	0.036558	0.0364508
3.6	0.0411812	0.041188	0.0411926	0.0411748	0.0411863	0.0411266	0.0410827	0.0409791	0.0407766	0.0405619	0.0402533	0.0400045	0.0397554	0.0395	0.0392706	0.0391372	0.0390741	0.0390695	0.0391396	0.0392659	0.0394704	0.0397024	0.0399202	0.0401082	0.0402998	0.0403988	0.0404418	0.0404589	0.0403552	0.0402821	0.0401795	0.0400551	0.0399168	0.039783	0.0396352	0.0394808	0.0393603	0.0391386	0.0389592	0.0388216	0.0385802	0.0382806	0.0379663	0.0376408	0.0373294	0.0370827	0.0368445	0.0367101	0.0366161
3.8	0.0410267	0.0410266	0.0410245	0.0410079	0.0410263	0.0409804	0.040942	0.0408491	0.0406645	0.040461	0.0401695	0.0399355	0.0396988	0.0394511	0.0392353	0.0391077	0.039059	0.039062	0.0391444	0.0392948	0.039518	0.039762	0.0399962	0.0402028	0.0404074	0.0405123	0.0405554	0.0405743	0.0404634	0.0403761	0.04026	0.0401144	0.0399551	0.0398028	0.0396392	0.0394652	0.0393344	0.0391033	0.0389258	0.0387885	0.0385466	0.0382629	0.0379668	0.0376597	0.0373685	0.0371445	0.036933	0.0368244	0.0367483
4	0.0409409	0.0409405	0.0409376	0.0409259	0.040953	0.0409226	0.0408874	0.0408027	0.0406315	0.0404354	0.0401568	0.0399301	0.0397007	0.0394544	0.03925	0.039126	0.0390919	0.039104	0.0392015	0.0393832	0.039632	0.0398946	0.0401518	0.0403831	0.0406058	0.0407174	0.0407577	0.0407733	0.0406465	0.0405335	0.0403918	0.0402114	0.040018	0.0398338	0.0396448	0.039443	0.0392955	0.0390537	0.0388784	0.0387437	0.0385025	0.0382422	0.0379679	0.0376825	0.037414	0.0372147	0.0370312	0.0369496	0.036893
4.2	0.0407577	0.0407546	0.0407499	0.0407446	0.0407826	0.0407673	0.0407372	0.0406619	0.04051	0.0403283	0.0400678	0.0398558	0.0396393	0.0393955	0.0392064	0.039085	0.0390638	0.0390819	0.0391888	0.0393954	0.0396608	0.0399352	0.0402086	0.0404583	0.0406928	0.0408073	0.0408454	0.0408573	0.0407161	0.0405773	0.0404139	0.0402021	0.0399779	0.0397658	0.0395575	0.0393311	0.0391712	0.0389233	0.0387551	0.0386271	0.0383915	0.0381594	0.0379083	0.0376495	0.0374073	0.037235	0.0370814	0.0370266	0.0369916
4.4	0.0406176	0.0406161	0.0406146	0.0406184	0.0406704	0.0406724	0.0406496	0.040583	0.040449	0.0402822	0.0400402	0.0398406	0.0396354	0.0393899	0.0392157	0.0390927	0.0390811	0.0391002	0.0392109	0.0394391	0.0397171	0.0399998	0.0402862	0.0405531	0.0408006	0.0409174	0.0409528	0.0409618	0.0408102	0.040649	0.0404676	0.0402259	0.0399737	0.0397325	0.0395071	0.0392529	0.0390815	0.0388263	0.0386636	0.0385397	0.0383058	0.0381011	0.0378718	0.0376406	0.0374236	0.0372792	0.0371575	0.0371328	0.0371221
4.6	0.0404222	0.0404208	0.0404241	0.0404398	0.0405077	0.0405307	0.0405203	0.0404635	0.040351	0.0402054	0.0399867	0.0398027	0.0396106	0.0393654	0.0392089	0.0390845	0.0390856	0.0391069	0.0392209	0.0394722	0.0397639	0.0400567	0.0403555	0.0406378	0.0408972	0.0410153	0.0410468	0.0410498	0.0408851	0.0406963	0.0404924	0.0402175	0.0399342	0.0396624	0.0394181	0.0391345	0.0389522	0.0386897	0.0385359	0.0384194	0.0381899	0.0380166	0.0378099	0.0376087	0.0374188	0.0373017	0.0372082	0.0372096	0.0372204
4.8	0.0402069	0.0402059	0.0402158	0.0402461	0.040332	0.0403803	0.0403869	0.0403449	0.0402582	0.0401381	0.0399441	0.039777	0.0395984	0.0393479	0.039202	0.0390638	0.0390655	0.0390781	0.0391814	0.0394416	0.0397358	0.0400289	0.0403328	0.0406268	0.0408943	0.0410146	0.0410455	0.0410464	0.0408718	0.0406581	0.0404361	0.0401302	0.0398161	0.0395139	0.0392528	0.0389404	0.0387485	0.0384792	0.0383354	0.0382297	0.0380097	0.0378721	0.037692	0.0375272	0.037369	0.0372855	0.0372241	0.0372544	0.0372905
5	0.0400148	0.040015	0.0400317	0.0400759	0.0401789	0.0402491	0.0402713	0.0402409	0.040177	0.040082	0.0399145	0.0397661	0.0396028	0.0393497	0.0392182	0.0390709	0.0390766	0.0390813	0.0391752	0.0394428	0.0397375	0.0400283	0.0403316	0.0406301	0.0409008	0.0410161	0.041042	0.0410368	0.0408501	0.0406111	0.0403714	0.040036	0.0396947	0.0393664	0.0390948	0.03876	0.0385629	0.0382944	0.0381657	0.0380752	0.0378663	0.0377653	0.0376112	0.0374825	0.037354	0.0373011	0.0372675	0.0373216	0.0373758
[truncated: 467 more columns]

## Sheet: fig.2f4
0	1.62015	1.62034	1.62052	1.62071	1.62089	1.62107	1.62126	1.62144	1.62163	1.62181	1.622	1.62218	1.62237	1.62255	1.62274	1.62292	1.62311	1.62329	1.62348	1.62366	1.62385	1.62403	1.62422	1.6244	1.62459	1.62477	1.62496	1.62514	1.62533	1.62551	1.6257	1.62588	1.62607	1.62626	1.62644	1.62663	1.62681	1.627	1.62718	1.62737	1.62756	1.62774	1.62793	1.62811	1.6283	1.62849	1.62867	1.62886	1.62905
-5	0.0177704	0.0177146	0.0176285	0.0176555	0.0176404	0.0175341	0.0175207	0.0174365	0.0173649	0.0172729	0.0172155	0.0171991	0.0171199	0.0170397	0.0169896	0.0169534	0.0170083	0.0171578	0.0172642	0.0174588	0.0176174	0.0177545	0.0179359	0.0181161	0.0181707	0.0180716	0.0180509	0.0178979	0.0176698	0.0174888	0.0172798	0.0170671	0.016868	0.0168067	0.0167915	0.0168569	0.0169594	0.0171419	0.017373	0.0175442	0.0177122	0.0178026	0.0178344	0.0177082	0.017477	0.0172863	0.0170347	0.0167117	0.0163975
-4.8	0.0186638	0.0186059	0.0185268	0.0185443	0.0185199	0.0184137	0.0183785	0.0182827	0.0181875	0.0180753	0.0179955	0.0179493	0.0178543	0.0177569	0.0176931	0.0176457	0.0176873	0.0178247	0.0179329	0.0181273	0.0182993	0.0184422	0.0186305	0.0188113	0.0188722	0.0188057	0.0187859	0.0186536	0.0184422	0.018269	0.0180709	0.0178651	0.0176848	0.0176205	0.0176042	0.0176612	0.0177569	0.0179199	0.0181288	0.0182831	0.0184217	0.0184914	0.0185001	0.0183578	0.0181161	0.0179118	0.0176483	0.017331	0.017024
-4.6	0.0196607	0.0196026	0.0195336	0.0195414	0.0195102	0.0194035	0.0193463	0.0192383	0.0191186	0.0189848	0.0188801	0.0188023	0.0186876	0.0185686	0.0184877	0.0184262	0.0184523	0.0185753	0.0186822	0.0188746	0.0190604	0.0192093	0.0194054	0.0195879	0.0196583	0.0196257	0.0196096	0.0195003	0.0193061	0.019142	0.0189562	0.0187577	0.0185953	0.0185276	0.0185083	0.018553	0.0186376	0.0187773	0.0189602	0.0190937	0.019198	0.0192421	0.0192224	0.0190603	0.0188055	0.0185861	0.0183084	0.0179966	0.0176969
-4.4	0.0207565	0.0206993	0.0206394	0.0206369	0.0205982	0.0204878	0.0204052	0.0202798	0.0201301	0.0199674	0.0198305	0.0197153	0.0195764	0.0194329	0.0193337	0.0192574	0.0192692	0.0193798	0.0194889	0.0196821	0.0198861	0.0200459	0.0202528	0.0204394	0.0205195	0.02052	0.0205077	0.020421	0.0202433	0.0200878	0.0199153	0.0197259	0.0195834	0.0195156	0.0194974	0.0195346	0.0196147	0.0197362	0.0198992	0.020018	0.0200944	0.0201177	0.0200739	0.0198985	0.0196343	0.0194055	0.0191192	0.0188171	0.0185279
-4.2	0.0218327	0.0217731	0.0217191	0.0217038	0.0216587	0.0215434	0.0214369	0.0212959	0.0211188	0.0209316	0.0207644	0.0206145	0.0204529	0.0202892	0.020174	0.0200866	0.020087	0.0201879	0.0203009	0.0204968	0.0207207	0.0208931	0.021111	0.0213033	0.0213944	0.0214246	0.0214173	0.021352	0.021189	0.0210423	0.0208821	0.0207032	0.0205805	0.0205137	0.020496	0.0205269	0.020603	0.0207074	0.0208511	0.0209534	0.0209983	0.0209959	0.0209231	0.0207286	0.0204484	0.0202035	0.0199036	0.0196048	0.0193247
-4	0.0229075	0.0228475	0.0227995	0.0227733	0.0227255	0.0226057	0.0224793	0.0223238	0.0221203	0.0219102	0.0217137	0.0215307	0.0213457	0.0211618	0.02103	0.0209305	0.0209215	0.0210141	0.0211307	0.0213298	0.0215735	0.0217604	0.0219917	0.022192	0.0222956	0.0223544	0.0223554	0.0223129	0.022166	0.0220298	0.0218818	0.0217129	0.0216078	0.0215409	0.021523	0.0215434	0.0216129	0.0216964	0.0218177	0.0219002	0.0219134	0.0218849	0.0217836	0.0215724	0.0212792	0.021023	0.0207135	0.0204197	0.0201496
-3.8	0.0239578	0.0238949	0.0238525	0.0238153	0.023765	0.0236382	0.0234934	0.0233229	0.0230935	0.0228585	0.0226307	0.0224151	0.0222039	0.0219988	0.02185	0.0217375	0.0217187	0.0218043	0.0219255	0.0221287	0.0223933	0.0225948	0.0228426	0.0230529	0.0231698	0.0232536	0.0232631	0.0232394	0.0231047	0.0229767	0.0228402	0.0226802	0.0225899	0.0225238	0.022506	0.0225211	0.0225874	0.0226557	0.0227608	0.0228281	0.0228163	0.0227662	0.0226418	0.0224175	0.0221132	0.0218488	0.0215319	0.0212438	0.0209836
-3.6	0.0250145	0.0249499	0.0249108	0.024861	0.0248094	0.0246724	0.0245084	0.0243202	0.0240635	0.0238013	0.0235383	0.0232873	0.0230466	0.0228194	0.0226518	0.0225265	0.0225009	0.0225808	0.0227094	0.0229183	0.0232062	0.0234256	0.0236916	0.023914	0.0240468	0.0241528	0.0241729	0.0241655	0.0240418	0.0239213	0.0237946	0.0236442	0.0235677	0.0235029	0.0234846	0.0234943	0.0235582	0.023612	0.0237034	0.0237566	0.0237233	0.0236541	0.0235108	0.0232771	0.0229667	0.0226995	0.0223795	0.0221001	0.021855
-3.4	0.0259688	0.0259004	0.0258624	0.0258014	0.0257478	0.0256024	0.0254232	0.0252218	0.0249451	0.0246642	0.0243734	0.0240955	0.0238334	0.0235908	0.0234091	0.0232752	0.0232464	0.0233228	0.0234576	0.0236708	0.0239775	0.0242114	0.0244933	0.0247259	0.0248713	0.0249938	0.0250234	0.0250304	0.0249163	0.0248038	0.0246876	0.0245485	0.0244859	0.0244238	0.0244066	0.0244152	0.0244782	0.0245213	0.0246016	0.0246438	0.0245928	0.0245057	0.0243451	0.0241021	0.0237841	0.0235151	0.0231926	0.0229182	0.022683
-3.2	0.0269031	0.0268316	0.0267915	0.0267188	0.0266618	0.0265054	0.0263105	0.026095	0.0257977	0.025497	0.0251773	0.0248746	0.0245912	0.0243328	0.0241391	0.023999	0.0239692	0.0240459	0.0241874	0.0244061	0.0247309	0.0249788	0.0252757	0.0255151	0.0256686	0.0258011	0.0258363	0.0258526	0.0257419	0.0256317	0.0255209	0.0253915	0.0253404	0.0252816	0.0252665	0.0252759	0.0253406	0.025377	0.0254517	0.0254877	0.0254239	0.0253242	0.0251515	0.0249025	0.0245827	0.024315	0.0239931	0.0237259	0.0235021
-3	0.0277882	0.0277149	0.0276744	0.0275926	0.0275344	0.0273683	0.0271603	0.0269338	0.0266178	0.0263008	0.0259565	0.0256339	0.0253322	0.0250621	0.0248588	0.0247144	0.0246862	0.024762	0.0249091	0.0251291	0.025465	0.0257209	0.0260279	0.0262671	0.026424	0.0265579	0.0265938	0.0266151	0.0265069	0.0264016	0.0262968	0.0261792	0.0261413	0.0260901	0.0260805	0.0260949	0.0261636	0.0261957	0.0262664	0.0262952	0.0262219	0.0261087	0.0259241	0.0256686	0.0253469	0.0250818	0.0247634	0.0245035	0.0242911
-2.8	0.0286313	0.0285502	0.0285016	0.0284066	0.0283384	0.0281591	0.0279372	0.0276974	0.0273661	0.027034	0.0266686	0.0263304	0.026013	0.0257341	0.0255215	0.025375	0.0253476	0.0254214	0.0255718	0.0257926	0.0261356	0.0263982	0.0267139	0.0269535	0.0271157	0.0272545	0.0272944	0.0273214	0.0272177	0.0271179	0.0270222	0.0269151	0.0268887	0.026845	0.026838	0.026856	0.026925	0.0269514	0.0270182	0.0270412	0.0269593	0.0268349	0.0266409	0.0263821	0.0260619	0.0258015	0.0254888	0.0252384	0.0250407
-2.6	0.0293795	0.0292961	0.0292421	0.0291387	0.0290637	0.0288724	0.0286423	0.0283916	0.0280493	0.027706	0.0273212	0.0269712	0.0266404	0.0263529	0.0261338	0.0259839	0.0259553	0.0260283	0.0261802	0.0263973	0.026741	0.0270048	0.0273238	0.0275602	0.0277231	0.0278613	0.0279016	0.027931	0.0278328	0.0277393	0.0276523	0.0275599	0.0275468	0.0275139	0.0275155	0.0275409	0.0276139	0.0276392	0.0277022	0.0277207	0.027636	0.0275026	0.0273002	0.0270376	0.0267165	0.0264601	0.0261503	0.0259064	0.0257192
-2.4	0.0301024	0.0300132	0.0299478	0.0298318	0.0297473	0.0295432	0.0293038	0.029042	0.0286936	0.028344	0.0279449	0.0275879	0.0272484	0.0269556	0.0267304	0.0265791	0.0265489	0.0266164	0.0267656	0.026975	0.0273123	0.0275724	0.0278898	0.0281185	0.0282812	0.0284177	0.0284599	0.0284935	0.0284012	0.0283164	0.0282402	0.0281639	0.0281635	0.0281417	0.0281508	0.0281831	0.0282599	0.0282843	0.0283468	0.0283653	0.0282815	0.0281453	0.0279419	0.0276831	0.0273703	0.0271232	0.0268223	0.0265877	0.0264126
-2.2	0.0308128	0.0307221	0.0306484	0.0305271	0.0304352	0.0302242	0.02998	0.0297122	0.0293612	0.0290078	0.0285986	0.0282398	0.0278964	0.0275992	0.0273698	0.0272185	0.027187	0.0272488	0.0273934	0.0275924	0.0279187	0.0281712	0.0284807	0.028697	0.0288551	0.0289878	0.0290256	0.0290601	0.028973	0.0288961	0.0288308	0.0287684	0.0287818	0.0287709	0.0287876	0.0288272	0.0289072	0.0289278	0.0289884	0.0290018	0.028916	0.0287731	0.0285654	0.0283068	0.027997	0.0277545	0.02746	0.0272375	0.0270737
-2	0.031472	0.031382	0.0313023	0.0311768	0.0310787	0.0308627	0.0306151	0.0303414	0.0299915	0.029639	0.0292256	0.0288674	0.0285264	0.0282292	0.0279984	0.0278515	0.0278176	0.0278752	0.0280167	0.0282039	0.0285163	0.0287586	0.0290584	0.0292596	0.0294106	0.0295398	0.0295729	0.0296103	0.029528	0.0294582	0.0294036	0.0293559	0.0293827	0.0293822	0.029406	0.0294514	0.0295317	0.0295489	0.0296077	0.029617	0.0295316	0.0293843	0.0291731	0.0289141	0.0286089	0.028371	0.028082	0.0278675	0.0277104
-1.8	0.0321389	0.0320573	0.0319758	0.0318526	0.0317509	0.0315332	0.0312852	0.0310089	0.0306598	0.0303091	0.0298936	0.0295382	0.0292009	0.0289057	0.028675	0.0285317	0.0284958	0.0285476	0.0286837	0.0288608	0.0291565	0.0293846	0.0296662	0.0298466	0.0299826	0.030101	0.0301222	0.0301545	0.0300704	0.030003	0.0299529	0.0299133	0.0299508	0.0299586	0.0299893	0.0300407	0.0301244	0.0301405	0.0301982	0.0302059	0.0301237	0.0299748	0.0297627	0.0295098	0.0292109	0.0289795	0.028698	0.0284949	0.0283469
-1.6	0.032755	0.0326841	0.0326037	0.0324845	0.0323848	0.0321721	0.0319267	0.0316512	0.0313062	0.0309612	0.0305477	0.0301998	0.0298702	0.0295779	0.0293479	0.0292089	0.0291677	0.0292119	0.0293387	0.0294996	0.0297718	0.0299796	0.0302378	0.0303934	0.0305127	0.0306182	0.0306251	0.030656	0.0305734	0.0305148	0.0304743	0.0304489	0.0304975	0.0305151	0.0305543	0.0306099	0.0306945	0.0307057	0.0307578	0.0307587	0.0306733	0.0305187	0.0303028	0.0300525	0.0297581	0.0295316	0.0292558	0.0290644	0.0289249
-1.4	0.033348	0.0332926	0.0332181	0.0331082	0.0330141	0.0328108	0.0325738	0.0323027	0.0319661	0.0316304	0.0312206	0.030882	0.0305618	0.03027	0.0300401	0.0299029	0.0298547	0.0298878	0.0300037	0.0301508	0.0304019	0.0305913	0.0308274	0.030964	0.0310729	0.0311742	0.0311721	0.0312049	0.031126	0.0310751	0.0310435	0.0310279	0.0310838	0.0311043	0.0311476	0.0311996	0.0312813	0.0312855	0.0313311	0.0313251	0.0312365	0.0310769	0.0308603	0.0306158	0.0303259	0.0301048	0.0298345	0.0296553	0.0295233
-1.2	0.0339766	0.0339392	0.0338714	0.0337709	0.0336831	0.0334904	0.033261	0.0329956	0.0326675	0.0323408	0.0319369	0.0316073	0.031295	0.0310044	0.0307731	0.0306383	0.030582	0.0306044	0.0307092	0.0308429	0.031071	0.0312419	0.0314535	0.0315735	0.031674	0.0317723	0.0317615	0.0317995	0.0317241	0.0316823	0.0316619	0.0316554	0.031719	0.0317442	0.0317881	0.0318357	0.0319119	0.0319073	0.0319426	0.0319262	0.0318324	0.0316659	0.0314486	0.0312085	0.0309207	0.0307021	0.0304368	0.0302704	0.0301448
-1	0.0345593	0.0345421	0.0344853	0.0343987	0.0343238	0.0341456	0.0339305	0.0336783	0.0333618	0.0330513	0.0326605	0.0323474	0.0320501	0.0317675	0.0315393	0.0314094	0.0313468	0.0313582	0.0314509	0.0315671	0.0317677	0.0319139	0.0320924	0.0321894	0.0322724	0.0323605	0.0323348	0.0323729	0.0322957	0.0322622	0.0322501	0.032252	0.0323225	0.032354	0.032402	0.0324463	0.0325228	0.0325137	0.032545	0.032522	0.0324256	0.0322571	0.0320412	0.0318069	0.0315224	0.0313074	0.0310447	0.0308892	0.0307661
-0.8	0.03507	0.035076	0.0350373	0.0349701	0.0349163	0.0347596	0.034565	0.0343319	0.034032	0.0337405	0.0333644	0.0330665	0.0327837	0.032507	0.0322821	0.0321562	0.0320912	0.0320948	0.032181	0.0322892	0.0324729	0.0326049	0.0327609	0.0328444	0.03292	0.0330037	0.032968	0.0330078	0.0329265	0.0328965	0.0328874	0.0328914	0.032961	0.0329908	0.0330363	0.0330691	0.0331419	0.0331247	0.033148	0.0331152	0.0330127	0.03284	0.0326238	0.0323915	0.0321072	0.0318908	0.0316268	0.0314788	0.0313539
-0.6	0.0355749	0.0356051	0.0355841	0.0355352	0.0355008	0.0353609	0.0351842	0.034968	0.0346795	0.0344017	0.0340358	0.0337529	0.0334829	0.0332126	0.0329909	0.0328705	0.0328021	0.0327976	0.0328768	0.0329774	0.0331467	0.0332675	0.0334027	0.0334752	0.0335422	0.0336201	0.0335751	0.0336165	0.0335291	0.0335024	0.0334969	0.0335012	0.0335664	0.0335937	0.0336356	0.0336565	0.0337236	0.0337009	0.0337179	0.0336758	0.033568	0.0333901	0.0331709	0.0329404	0.0326532	0.0324351	0.0321681	0.0320244	0.0318945
-0.4	0.0360699	0.0361227	0.0361209	0.0360922	0.0360789	0.0359578	0.0358	0.035603	0.0353248	0.035061	0.034705	0.0344345	0.0341779	0.0339141	0.0336963	0.0335806	0.0335099	0.0334991	0.033575	0.0336729	0.0338327	0.0339469	0.0340645	0.0341302	0.0341914	0.0342649	0.0342107	0.0342513	0.0341562	0.0341298	0.0341253	0.0341258	0.0341839	0.0342044	0.0342411	0.0342485	0.0343104	0.0342819	0.0342937	0.0342433	0.0341298	0.0339487	0.0337305	0.0335039	0.0332167	0.0329992	0.0327326	0.0325976	0.03247
-0.2	0.0364176	0.0364903	0.0365099	0.0365019	0.0365142	0.0364144	0.0362792	0.0361101	0.0358495	0.0356084	0.0352695	0.0350204	0.0347801	0.0345246	0.034312	0.0342015	0.0341295	0.0341108	0.034179	0.0342699	0.0344176	0.0345212	0.0346216	0.0346811	0.0347377	0.0348082	0.0347498	0.0347952	0.0346956	0.0346744	0.0346749	0.0346743	0.0347259	0.0347402	0.0347712	0.0347622	0.034815	0.0347767	0.0347775	0.0347116	0.0345863	0.0343942	0.0341692	0.0339363	0.0336427	0.0334203	0.0331454	0.0330112	0.0328781
-4.44089e-15	0.0368266	0.0369198	0.0369621	0.0369739	0.0370099	0.0369283	0.0368151	0.0366681	0.036417	0.0361895	0.0358577	0.0356194	0.0353878	0.0351347	0.0349252	0.0348162	0.0347445	0.0347208	0.0347869	0.0348775	0.0350226	0.0351265	0.0352195	0.0352823	0.0353425	0.0354138	0.035355	0.0354041	0.0353004	0.0352821	0.0352864	0.0352829	0.0353246	0.0353299	0.0353529	0.0353254	0.0353685	0.0353203	0.0353106	0.0352337	0.0350986	0.0348985	0.0346718	0.0344379	0.0341434	0.0339227	0.0336467	0.0335201	0.0333858
0.2	0.0371283	0.0372336	0.0372949	0.0373222	0.0373805	0.0373181	0.0372285	0.0371089	0.0368741	0.0366666	0.0363479	0.0361286	0.035913	0.0356721	0.0354731	0.0353725	0.0353082	0.0352856	0.0353549	0.0354468	0.0355931	0.0356987	0.0357836	0.035847	0.0359077	0.0359744	0.0359096	0.0359553	0.0358408	0.0358188	0.0358219	0.0358138	0.0358445	0.0358441	0.03586	0.0358218	0.0358603	0.0358084	0.0357953	0.0357135	0.0355718	0.0353643	0.0351329	0.0348939	0.0345942	0.0343698	0.0340876	0.0339632	0.033827
0.4	0.0374345	0.0375465	0.037621	0.0376605	0.0377368	0.0376902	0.0376212	0.0375284	0.0373091	0.037123	0.0368174	0.0366151	0.0364163	0.036187	0.0359972	0.0359023	0.0358421	0.0358162	0.0358827	0.0359715	0.0361155	0.0362222	0.0363008	0.0363652	0.0364258	0.0364902	0.0364265	0.0364734	0.0363558	0.0363341	0.0363386	0.0363273	0.0363477	0.0363393	0.0363475	0.0362922	0.0363177	0.0362544	0.0362289	0.036135	0.0359782	0.0357559	0.0355137	0.035264	0.0349587	0.0347317	0.0344463	0.0343242	0.0341899
0.6	0.0376804	0.0377959	0.0378818	0.0379323	0.0380265	0.0379937	0.0379473	0.0378816	0.0376767	0.0375111	0.0372211	0.0370373	0.0368539	0.0366367	0.03646	0.0363728	0.0363194	0.0362924	0.0363588	0.0364459	0.036589	0.0366984	0.0367747	0.0368401	0.0369008	0.0369596	0.0368948	0.0369394	0.0368174	0.0367959	0.0368022	0.0367861	0.0367971	0.0367835	0.0367868	0.0367199	0.0367355	0.0366647	0.0366283	0.0365244	0.0363522	0.0361146	0.0358559	0.03559	0.0352737	0.0350359	0.0347413	0.034616	0.0344773
0.8	0.0380166	0.0381312	0.0382218	0.0382771	0.0383826	0.0383542	0.0383209	0.0382729	0.0380744	0.0379186	0.0376302	0.0374522	0.037273	0.0370583	0.0368874	0.0368002	0.0367488	0.0367189	0.0367832	0.0368686	0.0370149	0.037133	0.0372129	0.0372866	0.0373546	0.0374173	0.0373605	0.0374058	0.0372845	0.0372634	0.0372718	0.0372535	0.0372534	0.0372325	0.0372264	0.0371446	0.0371463	0.0370624	0.0370122	0.0368971	0.0367113	0.0364608	0.036189	0.0359134	0.0355956	0.0353564	0.035061	0.034942	0.0348143
1	0.0382343	0.0383421	0.0384335	0.0384914	0.0386058	0.038584	0.0385675	0.0385398	0.0383552	0.0382171	0.0379383	0.0377734	0.0376054	0.0373995	0.0372371	0.0371526	0.0371036	0.0370688	0.0371292	0.037207	0.0373505	0.0374693	0.0375478	0.0376217	0.0376904	0.0377498	0.0376971	0.0377381	0.0376189	0.0375983	0.0376109	0.0375931	0.0375855	0.0375615	0.037551	0.0374611	0.0374528	0.0373582	0.0372963	0.0371725	0.0369752	0.0367111	0.0364258	0.03614	0.0358197	0.0355788	0.0352839	0.0351694	0.0350534
1.2	0.0384984	0.0385939	0.03868	0.038733	0.0388496	0.0388288	0.0388228	0.0388073	0.0386335	0.0385101	0.0382374	0.0380809	0.0379237	0.037726	0.0375747	0.0374933	0.0374478	0.0374137	0.0374725	0.0375474	0.0376937	0.0378189	0.0379022	0.0379808	0.0380533	0.0381128	0.0380692	0.0381073	0.0379905	0.0379683	0.0379811	0.0379618	0.037945	0.0379141	0.0378958	0.0377963	0.0377762	0.0376708	0.0375979	0.0374697	0.0372617	0.036988	0.0366918	0.036399	0.0360798	0.0358386	0.0355433	0.0354317	0.035325
1.4	0.0387824	0.0388687	0.0389518	0.0390005	0.0391229	0.0391051	0.0391097	0.0391046	0.0389388	0.0388283	0.0385612	0.0384111	0.0382611	0.038069	0.0379257	0.0378454	0.0378014	0.0377665	0.0378204	0.0378881	0.0380348	0.0381629	0.0382481	0.0383255	0.0383992	0.0384544	0.0384174	0.0384528	0.0383405	0.0383187	0.0383311	0.0383149	0.0382949	0.0382616	0.0382393	0.0381349	0.0381063	0.0379918	0.0379073	0.0377736	0.0375553	0.0372691	0.0369598	0.0366579	0.0363372	0.0360932	0.0357991	0.0356897	0.0355928
1.6	0.0391192	0.039195	0.0392693	0.0393146	0.0394374	0.0394245	0.0394374	0.0394406	0.0392832	0.0391844	0.0389228	0.0387749	0.0386294	0.0384394	0.0382964	0.0382147	0.0381686	0.0381292	0.0381724	0.0382297	0.0383736	0.0385024	0.0385896	0.0386687	0.0387446	0.0388	0.0387749	0.0388123	0.0387071	0.0386895	0.038705	0.038691	0.0386688	0.0386338	0.0386041	0.038495	0.0384535	0.0383238	0.038227	0.0380885	0.0378554	0.0375552	0.0372334	0.0369254	0.0366068	0.0363634	0.0360756	0.0359705	0.0358867
1.8	0.0394861	0.0395507	0.0396164	0.0396554	0.0397785	0.0397674	0.0397882	0.0397972	0.0396463	0.0395571	0.039301	0.0391529	0.0390096	0.0388218	0.0386791	0.0385936	0.0385432	0.0384995	0.0385318	0.0385788	0.0387191	0.0388471	0.0389345	0.0390122	0.0390883	0.039141	0.0391256	0.039159	0.0390595	0.0390411	0.0390556	0.03904	0.0390157	0.0389774	0.0389399	0.0388291	0.038779	0.0386407	0.0385352	0.0383964	0.0381591	0.037854	0.0375276	0.0372212	0.0369094	0.03667	0.0363905	0.0362891	0.0362167
2	0.0398294	0.039881	0.0399348	0.0399616	0.040077	0.0400627	0.0400817	0.0400893	0.0399407	0.0398539	0.0395989	0.0394484	0.0393042	0.0391188	0.0389759	0.0388883	0.0388359	0.0387893	0.0388117	0.0388488	0.0389837	0.039109	0.0391945	0.0392675	0.0393424	0.0393907	0.0393854	0.0394182	0.0393244	0.0393107	0.0393277	0.0393183	0.0392959	0.0392609	0.0392211	0.0391121	0.0390574	0.0389128	0.0387991	0.0386613	0.0384203	0.0381104	0.0377824	0.0374812	0.0371796	0.036948	0.0366816	0.0365837	0.0365242
2.2	0.0402335	0.0402749	0.0403162	0.0403332	0.0404401	0.0404219	0.0404385	0.0404415	0.0402931	0.040203	0.0399457	0.0397886	0.0396371	0.039448	0.0392978	0.0391999	0.0391414	0.0390868	0.0390937	0.0391188	0.039247	0.0393679	0.0394506	0.039522	0.0395973	0.0396445	0.0396503	0.039684	0.0395976	0.0395886	0.0396096	0.0396046	0.0395863	0.0395564	0.0395159	0.0394136	0.0393606	0.0392143	0.0391003	0.0389721	0.0387338	0.0384285	0.0381055	0.0378155	0.0375248	0.0372985	0.0370417	0.0369452	0.0368901
2.4	0.0406183	0.0406525	0.0406856	0.040694	0.0407975	0.0407819	0.0407979	0.0407991	0.0406546	0.0405628	0.0403042	0.0401385	0.0399809	0.0397861	0.0396275	0.0395223	0.0394562	0.0393966	0.039393	0.0394105	0.0395389	0.0396604	0.0397488	0.0398255	0.0399084	0.0399595	0.0399791	0.0400168	0.0399365	0.0399312	0.0399523	0.039948	0.0399283	0.0398964	0.039848	0.0397448	0.0396871	0.0395354	0.039418	0.039295	0.0390572	0.0387552	0.0384398	0.0381586	0.0378789	0.0376587	0.0374145	0.0373201	0.03727
2.6	0.04106	0.0410842	0.0411062	0.0411026	0.0411948	0.0411756	0.0411836	0.0411786	0.0410322	0.0409352	0.0406755	0.0405019	0.0403369	0.0401376	0.0399696	0.0398575	0.039786	0.0397223	0.0397103	0.0397227	0.0398496	0.039971	0.0400628	0.040143	0.0402331	0.0402901	0.0403233	0.040368	0.0402919	0.0402919	0.0403141	0.0403081	0.0402898	0.0402574	0.0402019	0.0400989	0.0400404	0.0398859	0.039767	0.039652	0.0394199	0.0391266	0.0388232	0.0385559	0.0382891	0.0380785	0.0378477	0.0377544	0.0377048
2.8	0.0413789	0.0413995	0.0414167	0.0414084	0.0414927	0.0414737	0.0414745	0.0414629	0.0413148	0.04121	0.0409507	0.0407695	0.040598	0.0403933	0.0402156	0.0400998	0.0400251	0.0399604	0.0399436	0.0399535	0.0400808	0.0402029	0.0402963	0.0403789	0.0404706	0.0405267	0.0405639	0.0406081	0.040527	0.0405242	0.0405413	0.0405277	0.040508	0.0404742	0.0404162	0.0403171	0.0402633	0.0401142	0.04	0.0398995	0.0396775	0.0393969	0.0391079	0.0388541	0.0385973	0.0383922	0.0381705	0.0380724	0.0380164
3	0.0417262	0.0417459	0.0417619	0.0417508	0.0418283	0.0418103	0.0418049	0.0417874	0.0416354	0.0415206	0.0412577	0.0410688	0.0408887	0.0406774	0.0404892	0.0403661	0.0402883	0.0402222	0.040202	0.0402134	0.0403468	0.0404743	0.0405769	0.0406698	0.0407715	0.0408357	0.040883	0.0409327	0.0408515	0.0408513	0.0408655	0.0408436	0.0408187	0.0407795	0.0407163	0.0406154	0.0405617	0.0404127	0.0403021	0.040212	0.0399985	0.0397308	0.039455	0.0392146	0.038967	0.0387691	0.0385576	0.0384585	0.0383968
3.2	0.0420488	0.042068	0.0420825	0.04207	0.0421388	0.0421222	0.042109	0.0420855	0.0419319	0.0418057	0.0415395	0.0413438	0.0411557	0.0409369	0.0407384	0.0406091	0.04053	0.0404648	0.0404451	0.0404628	0.0406044	0.0407418	0.0408571	0.0409657	0.0410819	0.0411571	0.041215	0.0412721	0.0411909	0.0411904	0.0412024	0.0411689	0.0411366	0.0410892	0.0410173	0.0409113	0.040855	0.0407041	0.0405926	0.0405108	0.0403036	0.0400478	0.0397842	0.0395556	0.0393138	0.0391212	0.0389189	0.0388194	0.0387513
3.4	0.0423432	0.0423643	0.0423796	0.0423673	0.042429	0.0424144	0.0423946	0.0423667	0.0422103	0.0420726	0.0418044	0.041605	0.0414097	0.0411839	0.0409762	0.0408392	0.0407565	0.0406891	0.0406689	0.0406891	0.0408349	0.0409787	0.0411046	0.0412289	0.0413585	0.0414445	0.0415116	0.0415777	0.0414997	0.0415022	0.041515	0.041471	0.0414326	0.0413791	0.0413011	0.0411888	0.0411291	0.0409751	0.0408623	0.0407851	0.0405817	0.040336	0.0400807	0.0398602	0.0396204	0.0394323	0.0392377	0.0391385	0.0390641
3.6	0.0425495	0.0425761	0.0425988	0.0425941	0.0426556	0.04265	0.0426315	0.0426052	0.0424528	0.042309	0.0420439	0.0418448	0.0416461	0.0414156	0.0412016	0.0410587	0.0409759	0.0409091	0.0408941	0.040923	0.041078	0.0412339	0.0413752	0.0415194	0.0416682	0.0417694	0.0418447	0.0419192	0.0418443	0.0418467	0.041858	0.0417999	0.0417514	0.0416882	0.0416037	0.0414816	0.0414172	0.0412582	0.0411429	0.0410688	0.0408659	0.0406313	0.0403808	0.0401637	0.0399215	0.0397328	0.0395417	0.0394427	0.0393606
3.8	0.0426695	0.0427027	0.0427317	0.0427365	0.0427992	0.0428022	0.0427882	0.042766	0.0426193	0.0424727	0.0422123	0.04202	0.0418208	0.04159	0.0413748	0.041229	0.0411498	0.0410865	0.0410811	0.0411215	0.0412882	0.0414587	0.0416195	0.0417879	0.0419556	0.0420724	0.0421551	0.0422372	0.0421649	0.0421648	0.0421716	0.0420966	0.0420325	0.0419566	0.0418626	0.041727	0.0416542	0.0414876	0.0413665	0.0412914	0.0410875	0.0408622	0.0406107	0.0403919	0.0401416	0.0399493	0.0397575	0.0396569	0.0395639
4	0.0428372	0.0428801	0.0429169	0.0429348	0.0430003	0.0430129	0.0430064	0.042988	0.0428453	0.0426957	0.0424386	0.0422517	0.0420528	0.0418213	0.0416062	0.0414555	0.0413789	0.0413197	0.0413266	0.0413827	0.0415645	0.0417541	0.041938	0.0421344	0.0423244	0.0424581	0.0425465	0.0426314	0.0425598	0.0425512	0.0425474	0.0424482	0.0423606	0.0422643	0.0421545	0.0419975	0.0419085	0.0417288	0.0415978	0.0415174	0.0413071	0.04109	0.040834	0.0406114	0.0403515	0.040155	0.0399645	0.0398695	0.0397758
4.2	0.0429227	0.0429765	0.0430226	0.043058	0.0431303	0.043155	0.0431587	0.04315	0.0430173	0.0428716	0.0426241	0.0424522	0.0422586	0.0420283	0.0418158	0.0416606	0.0415848	0.041526	0.0415411	0.0416071	0.0417976	0.0420003	0.0422043	0.0424247	0.0426326	0.042783	0.0428766	0.0429666	0.0429	0.0428847	0.0428733	0.0427516	0.0426413	0.0425262	0.0424027	0.0422236	0.0421165	0.0419208	0.0417778	0.0416858	0.0414668	0.0412557	0.0409877	0.0407564	0.0404832	0.0402808	0.0400877	0.0399987	0.0399059
4.4	0.0430402	0.0431078	0.0431641	0.043219	0.043299	0.0433339	0.0433495	0.0433469	0.0432205	0.0430768	0.0428336	0.0426716	0.0424783	0.0422444	0.0420322	0.0418682	0.0417892	0.0417279	0.0417488	0.0418258	0.0420254	0.042244	0.0424724	0.0427231	0.0429548	0.0431268	0.0432315	0.0433307	0.0432766	0.0432583	0.0432422	0.0431015	0.0429683	0.0428318	0.0426922	0.0424853	0.0423544	0.0421371	0.0419759	0.0418658	0.0416306	0.0414209	0.0411356	0.0408916	0.040602	0.0403919	0.0401961	0.0401165	0.040029
4.6	0.0430946	0.0431786	0.0432468	0.0433243	0.0434172	0.0434671	0.0435031	0.0435112	0.0433969	0.0432625	0.0430287	0.0428843	0.0426953	0.042464	0.0422572	0.0420876	0.0420113	0.0419521	0.0419827	0.0420727	0.0422834	0.0425198	0.0427717	0.0430517	0.043308	0.0435	0.0436128	0.0437177	0.0436752	0.0436512	0.043627	0.0434677	0.0433106	0.0431542	0.0429969	0.0427632	0.0426097	0.0423699	0.042192	0.0420636	0.0418127	0.0416049	0.041299	0.0410418	0.0407338	0.0405133	0.0403115	0.0402417	0.0401607
4.8	0.0431581	0.0432554	0.043334	0.0434342	0.0435383	0.0436039	0.0436623	0.0436828	0.0435846	0.0434645	0.0432409	0.0431164	0.0429343	0.0427068	0.0425036	0.0423241	0.0422443	0.0421828	0.0422148	0.0423116	0.042528	0.0427769	0.04305	0.0433577	0.0436363	0.0438505	0.0439756	0.0440894	0.0440638	0.044035	0.0440043	0.0438289	0.0436469	0.0434694	0.0432916	0.0430281	0.0428464	0.042579	0.042381	0.0422301	0.0419609	0.0417525	0.041426	0.0411563	0.040832	0.0406061	0.0404025	0.0403467	0.0402787
5	0.0432023	0.0433152	0.043406	0.0435304	0.0436504	0.0437338	0.04382	0.0438552	0.0437746	0.0436714	0.0434628	0.0433613	0.0431868	0.0429662	0.0427687	0.0425814	0.0424994	0.0424342	0.0424676	0.0425693	0.0427891	0.0430473	0.0433388	0.0436689	0.0439662	0.044196	0.04433	0.0444496	0.0444407	0.0444082	0.0443709	0.0441797	0.0439762	0.0437814	0.0435862	0.0432961	0.0430882	0.0427954	0.0425788	0.0424046	0.0421144	0.0419029	0.0415507	0.0412638	0.0409184	0.04068	0.0404691	0.0404228	0.040363
[truncated: 467 more columns]

## Sheet: fig.3a
0	1.62009	1.62036	1.62064	1.62091	1.62118	1.62145	1.62172	1.622	1.62227	1.62254	1.62281	1.62308	1.62336	1.62363	1.6239	1.62418	1.62445	1.62472	1.62499	1.62527	1.62554	1.62581	1.62609	1.62636	1.62663	1.62691	1.62718	1.62746	1.62773	1.628	1.62828	1.62855	1.62883	1.6291	1.62938	1.62965	1.62993	1.6302	1.63048	1.63075	1.63103	1.6313	1.63158	1.63185	1.63213	1.6324	1.63268	1.63296	1.63323
-1.03714e+13	0.0457901	0.0461875	0.0459247	0.045888	0.0454929	0.0454898	0.0458272	0.0461394	0.0456065	0.0444106	0.0447721	0.0437831	0.0439107	0.0444492	0.0436068	0.0441162	0.0443937	0.0446216	0.0448719	0.0456554	0.0454102	0.0464518	0.0463266	0.0471491	0.047067	0.0462971	0.0464689	0.0458057	0.045163	0.0447591	0.0442597	0.0429348	0.0425701	0.0428177	0.043619	0.0440832	0.043237	0.0435515	0.0452792	0.045411	0.0456533	0.0466435	0.0467922	0.0453739	0.04471	0.0448692	0.0442453	0.0436247	0.0423055
-1.02676e+13	0.0435447	0.0438834	0.0422085	0.0441672	0.0448967	0.0446608	0.0454611	0.0451819	0.0442578	0.0440083	0.0430642	0.0424681	0.0427555	0.0418747	0.0423774	0.0424028	0.0415262	0.0413414	0.0426791	0.0437884	0.0446256	0.0452324	0.0451	0.0450607	0.0447738	0.0451766	0.045814	0.0454838	0.0461142	0.0454415	0.0453793	0.0446326	0.0447854	0.0452102	0.0455749	0.0451334	0.0446576	0.045194	0.0443098	0.0441804	0.0441286	0.0447804	0.044502	0.0434237	0.0427111	0.0438288	0.0431482	0.0427142	0.0421341
-1.01639e+13	0.0444137	0.0452852	0.0449315	0.0451933	0.0444503	0.0451145	0.0457483	0.0464924	0.0465191	0.0462833	0.0469754	0.0464743	0.0472856	0.0469282	0.0482478	0.0489414	0.0470895	0.0468225	0.0472323	0.047203	0.0473629	0.0472657	0.046139	0.0464658	0.045117	0.0439807	0.0459856	0.0459104	0.0456937	0.0451523	0.0441635	0.0437013	0.0438469	0.0434498	0.0443994	0.0437725	0.0425122	0.0425131	0.0417376	0.0420306	0.0420227	0.0424831	0.0435502	0.0429662	0.0419402	0.04293	0.0433238	0.0425948	0.0417006
-1.00602e+13	0.0441535	0.0443184	0.0436646	0.0433381	0.0437411	0.0442453	0.0446887	0.0450673	0.0456128	0.0454971	0.0463218	0.0471019	0.0466807	0.0484153	0.0473052	0.0478511	0.046779	0.0459941	0.0461717	0.0468681	0.0464778	0.0457469	0.0466585	0.0453628	0.0458504	0.0447613	0.0442895	0.0444575	0.044688	0.0441136	0.0430656	0.0431894	0.0426909	0.0423353	0.0427159	0.042072	0.0430529	0.0426408	0.0426721	0.041966	0.0431284	0.0435479	0.0434836	0.0443159	0.044174	0.0449261	0.0447742	0.0440119	0.0435977
-9.9565e+12	0.0458683	0.0457863	0.0443316	0.0452199	0.0453683	0.0460498	0.0452614	0.043372	0.0438285	0.0439167	0.043556	0.0437593	0.0449539	0.0454015	0.0452971	0.0443371	0.0444744	0.0456709	0.0450404	0.0451211	0.0456636	0.0465373	0.0463887	0.0457802	0.0457977	0.0464413	0.0465964	0.0461267	0.0459684	0.0469573	0.0466069	0.04705	0.0473895	0.0475157	0.0473044	0.0472895	0.0464685	0.0471342	0.0474191	0.0461485	0.046408	0.0450806	0.0443368	0.044191	0.0439573	0.0436254	0.0444276	0.0438561	0.0436315
-9.85279e+12	0.0451035	0.0451177	0.0443931	0.0445403	0.0436502	0.0450097	0.0445322	0.0439283	0.0435582	0.0439846	0.044285	0.0450471	0.0462608	0.0461594	0.0465685	0.0456303	0.0459403	0.0464082	0.0468862	0.0475484	0.047472	0.0469303	0.0457223	0.0464538	0.0477023	0.0477034	0.0484084	0.0476391	0.0476987	0.0467849	0.0459111	0.0460359	0.0470858	0.046954	0.04592	0.046215	0.0448133	0.0457356	0.0450696	0.0454161	0.045483	0.0449198	0.0443842	0.0440566	0.0440976	0.0438581	0.0441805	0.0429164	0.0425682
-9.74908e+12	0.043183	0.0428687	0.0424253	0.044107	0.0441113	0.0445349	0.0450525	0.0448655	0.0455935	0.0448917	0.0447525	0.0449129	0.0457047	0.0444063	0.0454885	0.0459578	0.0457774	0.0455485	0.0451799	0.0456789	0.0467565	0.0470984	0.0462716	0.0457765	0.0452964	0.0444879	0.0443754	0.0450555	0.0443587	0.0438695	0.04224	0.0421713	0.0423886	0.0433302	0.0437746	0.0435858	0.0434668	0.043321	0.0443543	0.0451558	0.0462489	0.045244	0.0452994	0.0447158	0.0444221	0.0450965	0.0454252	0.0453765	0.0444361
-9.64536e+12	0.0474408	0.0478992	0.0481918	0.0486333	0.0477928	0.0478211	0.0476916	0.0471416	0.0462886	0.046242	0.045557	0.0454028	0.0446555	0.043579	0.0438083	0.0428036	0.0433042	0.0427933	0.0433214	0.0436459	0.0451688	0.0462666	0.0460214	0.0459381	0.0454808	0.0460499	0.046061	0.0468331	0.0464123	0.0458179	0.0450315	0.0437826	0.0452337	0.0449176	0.0448255	0.0454038	0.044519	0.0437441	0.043291	0.0440695	0.043677	0.0426643	0.0423416	0.0421403	0.0435153	0.042081	0.042525	0.0433899	0.0438492
-9.54165e+12	0.0451375	0.0455443	0.0447427	0.0449842	0.0449974	0.0446678	0.0442512	0.0447164	0.0453805	0.0442584	0.0442822	0.0450014	0.0454927	0.0459327	0.0469782	0.0468917	0.0462832	0.0464704	0.0457022	0.0466563	0.0467331	0.0463676	0.0466401	0.0460041	0.0448642	0.0445194	0.0455822	0.0454968	0.0459995	0.045442	0.0449228	0.0451467	0.0450413	0.0454329	0.0454068	0.0452206	0.04395	0.0447371	0.0448904	0.0449201	0.0444505	0.0441152	0.0441142	0.0440035	0.0445749	0.0446598	0.0451453	0.0435917	0.0426346
-9.43793e+12	0.0452718	0.045951	0.0460626	0.0454994	0.0454749	0.0455181	0.0451814	0.044976	0.0450628	0.0447466	0.0454199	0.0460388	0.0464826	0.0465581	0.047267	0.0464731	0.045207	0.0451382	0.0451558	0.0461648	0.0460227	0.0458904	0.0450756	0.0448489	0.0444089	0.0442514	0.0454902	0.0456025	0.0459895	0.0455431	0.0449546	0.0441378	0.0445767	0.0444494	0.043748	0.0441951	0.0444701	0.044304	0.0449115	0.0448589	0.0450314	0.0449542	0.0443114	0.0448065	0.0443927	0.0446167	0.0445512	0.0449056	0.0436588
-9.33422e+12	0.0467334	0.0473765	0.0477254	0.0480131	0.047666	0.0459354	0.0444356	0.0450874	0.0443709	0.0452104	0.0454555	0.0447981	0.0447281	0.0448558	0.0450324	0.0451253	0.0449946	0.0438037	0.0441607	0.0438007	0.0435565	0.0443503	0.0451446	0.0441178	0.0439463	0.0447364	0.0467198	0.0466723	0.0462289	0.0459762	0.0455079	0.0449658	0.044857	0.0447967	0.0442849	0.0429839	0.0416189	0.0422882	0.0431214	0.0427912	0.0424991	0.041642	0.0408717	0.0410807	0.0407694	0.0415618	0.0413522	0.0418081	0.041501
-9.23051e+12	0.0456138	0.0471582	0.0469155	0.0464715	0.046562	0.0465834	0.0456954	0.0457224	0.0463538	0.0458854	0.0453691	0.0446026	0.0445931	0.0445295	0.0431018	0.0430658	0.0437972	0.0431118	0.042828	0.0430161	0.0436764	0.0436616	0.043591	0.0444317	0.0453288	0.0463205	0.0468732	0.0459524	0.0454782	0.044967	0.04478	0.0450677	0.0452059	0.0442393	0.0447942	0.0435886	0.0435017	0.0448267	0.0443833	0.0440718	0.0439978	0.0437565	0.0435163	0.0437791	0.042693	0.0429467	0.0419932	0.0417222	0.0421548
-9.12679e+12	0.0453179	0.0446359	0.0456777	0.0448614	0.0438958	0.04409	0.0444946	0.0441359	0.0441495	0.0441499	0.043039	0.0425664	0.0424588	0.0440658	0.0446194	0.0445903	0.0450945	0.0449012	0.0445396	0.045085	0.0456334	0.0465814	0.0461525	0.0456531	0.0441946	0.0431179	0.0427462	0.0433014	0.043526	0.0428733	0.0435628	0.0432252	0.0429941	0.0427224	0.0441519	0.0438507	0.0434938	0.0438639	0.0437072	0.0441142	0.0433071	0.0421097	0.043457	0.0433764	0.0425395	0.0427063	0.0423712	0.0420286	0.0428935
-9.02308e+12	0.0445037	0.0442506	0.0435527	0.0439667	0.0441368	0.0439743	0.0440524	0.0444284	0.0442313	0.044002	0.0452007	0.0453653	0.0460644	0.0457861	0.0449584	0.0446499	0.0442731	0.0447026	0.0449307	0.0446502	0.0444813	0.0442708	0.0439818	0.0448593	0.0452251	0.0442044	0.0446211	0.0434937	0.04332	0.0432036	0.0425691	0.0430302	0.0430715	0.0425408	0.0420021	0.0426286	0.0412116	0.0418186	0.0418914	0.0413601	0.041176	0.0404688	0.0404042	0.0393639	0.0402011	0.0410631	0.0414939	0.0416687	0.0413291
-8.91937e+12	0.0469643	0.0466664	0.0459386	0.0463812	0.0457201	0.0457989	0.0458803	0.0467382	0.0455404	0.0456963	0.0455201	0.0448654	0.046133	0.0457643	0.0458027	0.0451173	0.0446627	0.0444497	0.044828	0.0442244	0.0446133	0.0448564	0.0441817	0.044135	0.0437765	0.0439839	0.0435549	0.043308	0.043962	0.044366	0.0435564	0.0435786	0.0445002	0.0457906	0.047183	0.0461175	0.0464413	0.0462061	0.0459929	0.0454007	0.0461039	0.0464931	0.0461348	0.0455449	0.0448219	0.0459701	0.0473032	0.0473501	0.0465428
-8.81565e+12	0.0482428	0.0487652	0.0481209	0.0474685	0.0478481	0.048118	0.047851	0.0467398	0.045922	0.0439513	0.0436471	0.0427144	0.0420066	0.0424355	0.0427514	0.0420756	0.0415968	0.0415262	0.0425485	0.0440717	0.0442293	0.0445522	0.0451016	0.0445865	0.0439964	0.0436246	0.0441641	0.0448926	0.0456811	0.0456078	0.044539	0.0447697	0.0444205	0.0445691	0.0452703	0.0461525	0.0459071	0.0460969	0.0449843	0.045065	0.0450443	0.0443147	0.0446129	0.0437623	0.0435637	0.0436738	0.0439235	0.0433122	0.0421315
-8.71194e+12	0.0438549	0.0442596	0.0441666	0.0444266	0.0441782	0.0451629	0.0448922	0.0453733	0.0453041	0.0459722	0.0456969	0.0457935	0.0461224	0.0454448	0.0456696	0.04542	0.0460078	0.0455783	0.0458484	0.0450738	0.0454767	0.0459965	0.0456417	0.0455863	0.0452481	0.0446077	0.0441012	0.0441603	0.0444469	0.0443678	0.0442555	0.0443066	0.0443507	0.0449715	0.0449304	0.0451044	0.0455252	0.0450985	0.0446853	0.0444653	0.0433291	0.0427437	0.0427904	0.0420025	0.0414229	0.0405727	0.0411473	0.0415527	0.0407524
-8.60823e+12	0.045915	0.0471	0.0472902	0.0466481	0.0464787	0.0466879	0.0465213	0.0467128	0.0469209	0.0465737	0.0467963	0.0470526	0.0466769	0.0456685	0.0455092	0.0448892	0.044625	0.0437389	0.0435427	0.0432565	0.0435677	0.0434022	0.043737	0.0443323	0.0436706	0.0436624	0.0435381	0.0445731	0.0451882	0.0450719	0.0441325	0.0430014	0.0428572	0.0433078	0.0446775	0.0443038	0.0448515	0.0445713	0.044524	0.0447745	0.0445354	0.0444286	0.0450478	0.0447588	0.0437175	0.0436377	0.0447044	0.0447483	0.045115
-8.50451e+12	0.0455261	0.0456955	0.0460678	0.0462967	0.0456866	0.0458234	0.0460686	0.0460801	0.0460643	0.0464556	0.0456672	0.0454917	0.0445204	0.0449379	0.0449097	0.0442389	0.0441122	0.044062	0.0444298	0.0452201	0.0457848	0.0457768	0.0461469	0.0460961	0.0464471	0.0461699	0.0456618	0.0457382	0.046544	0.046059	0.0451431	0.0441946	0.0440858	0.043904	0.0440455	0.0440093	0.0440831	0.0438	0.042948	0.0431526	0.0433429	0.0432978	0.0423102	0.0413556	0.0409244	0.0406453	0.040669	0.041189	0.0407023
-8.4008e+12	0.0477808	0.0482528	0.0473937	0.047791	0.0479175	0.0483622	0.0487524	0.0476787	0.0471355	0.0471547	0.0461139	0.0451807	0.0451677	0.0450246	0.0447441	0.0444382	0.0449028	0.0436004	0.0445258	0.0453937	0.046408	0.0477555	0.0482621	0.0477511	0.0469158	0.0463697	0.0453695	0.0465515	0.0462274	0.0453075	0.0445704	0.0441987	0.0444924	0.0451899	0.0450922	0.0448932	0.0454628	0.0441327	0.043399	0.0429282	0.0427849	0.042605	0.0420985	0.0411438	0.0415527	0.0411202	0.0414297	0.042486	0.0426498
-8.29709e+12	0.043682	0.0453359	0.0455566	0.0455292	0.0455072	0.0451877	0.04557	0.0458478	0.0463846	0.04631	0.0477097	0.0475728	0.0474592	0.0472939	0.0470201	0.0458439	0.0452004	0.0448006	0.0440746	0.0454902	0.0449028	0.04486	0.0446261	0.0451588	0.0452272	0.0459211	0.0468261	0.0462765	0.0467256	0.0461129	0.0454886	0.0447026	0.0458846	0.0455521	0.046237	0.0461871	0.0445274	0.0444044	0.0441372	0.043605	0.044282	0.0436278	0.0427327	0.0432244	0.0419112	0.0424248	0.0438604	0.0442356	0.0424599
-8.19337e+12	0.0452332	0.0459937	0.0465651	0.0463461	0.0449165	0.0455712	0.0461684	0.047204	0.0471234	0.0471901	0.0462263	0.0454965	0.0456642	0.0456644	0.0463078	0.0461111	0.0469927	0.0454782	0.0452842	0.0454722	0.0450994	0.0450557	0.0451332	0.0454425	0.0441389	0.0436881	0.0428811	0.0439147	0.0438088	0.0439075	0.0439978	0.0434164	0.0439064	0.0445694	0.045383	0.0448602	0.0447566	0.04463	0.0446308	0.043717	0.0444847	0.0458484	0.045033	0.0438	0.0438076	0.0444235	0.0446825	0.0441348	0.0442406
-8.08966e+12	0.0443586	0.0457655	0.0459966	0.0456961	0.0464068	0.047119	0.0472252	0.0465323	0.0466955	0.0472949	0.046778	0.0452806	0.0464319	0.0461611	0.0462346	0.0458549	0.0455927	0.045971	0.0455101	0.0453439	0.0453131	0.0461473	0.0447828	0.0452187	0.0435703	0.0437801	0.0443515	0.0441708	0.0438383	0.0434694	0.0433933	0.0433266	0.0436696	0.0440415	0.0452138	0.0453535	0.04368	0.0438172	0.0446446	0.0451335	0.04515	0.045772	0.045613	0.0439697	0.043601	0.0432552	0.0441358	0.0434171	0.0427011
-7.98594e+12	0.0449186	0.0449344	0.0459939	0.0460548	0.0460791	0.0458336	0.0458352	0.0458681	0.0457624	0.0456804	0.0455839	0.0452035	0.0440635	0.0440258	0.0441372	0.0449835	0.0437158	0.0440786	0.0447448	0.0449066	0.0456182	0.0458801	0.0458599	0.04605	0.0452436	0.0452959	0.0462171	0.0452079	0.0454573	0.0455955	0.0456283	0.0455358	0.0453714	0.0455643	0.0458483	0.0460843	0.0449289	0.0457456	0.0458083	0.0458424	0.0449523	0.0452834	0.0445066	0.0435715	0.0434584	0.0437829	0.0446602	0.0451333	0.0449101
-7.88223e+12	0.0442289	0.0455802	0.0446893	0.0443465	0.0446879	0.0453901	0.0457007	0.0459396	0.0453597	0.045571	0.0463579	0.0457848	0.046755	0.0472215	0.0476579	0.0467747	0.04718	0.0479455	0.0485251	0.0478043	0.0470345	0.0477212	0.0472453	0.0469762	0.0464989	0.0459177	0.0458482	0.0453914	0.0440728	0.0436788	0.0428129	0.0417479	0.0430792	0.0429165	0.0430763	0.0439157	0.0439836	0.0434012	0.04515	0.0453987	0.0469676	0.0478	0.0475586	0.0473389	0.0470613	0.0469085	0.0471275	0.0475341	0.0466965
-7.77852e+12	0.0455829	0.0461241	0.0466326	0.0462742	0.0469266	0.0480302	0.048436	0.0487563	0.0500828	0.049339	0.0496171	0.0488857	0.0486519	0.0480348	0.0484363	0.0471708	0.0467451	0.0459082	0.0444697	0.0439593	0.044876	0.0455345	0.045195	0.0455579	0.0444004	0.0446476	0.0446304	0.0453566	0.0468364	0.0468321	0.0456819	0.0456456	0.0453128	0.0457527	0.046611	0.0460618	0.0461243	0.0458035	0.0451466	0.0450385	0.0459542	0.0447802	0.0447466	0.0435135	0.0432957	0.0439094	0.0439597	0.043647	0.0428804
-7.6748e+12	0.045589	0.046445	0.0463875	0.0475325	0.0473662	0.0480655	0.0473156	0.0459744	0.0462767	0.0462202	0.0455648	0.0447169	0.0441049	0.0441949	0.043983	0.0436173	0.043468	0.0441393	0.0436596	0.0451654	0.0452756	0.0448474	0.044559	0.0434532	0.0441024	0.0428456	0.0430434	0.0443516	0.0455656	0.044669	0.0448696	0.0456724	0.0460343	0.0459471	0.0449616	0.0450881	0.045437	0.0445275	0.0439847	0.0440433	0.0431559	0.0420367	0.0419416	0.0422977	0.0427647	0.0434413	0.0442269	0.0434756	0.0428818
-7.57109e+12	0.0444446	0.0446147	0.0436271	0.0439379	0.0437048	0.0442472	0.0457735	0.0468733	0.0469829	0.0468117	0.046409	0.0458388	0.0462582	0.046164	0.0464177	0.046815	0.0455559	0.0449724	0.0439082	0.0442564	0.0433505	0.0447158	0.0447895	0.0449204	0.0458155	0.0446208	0.045591	0.0455074	0.0464621	0.0470911	0.048337	0.046742	0.0464162	0.045706	0.0447603	0.0454342	0.0449301	0.0446196	0.0447139	0.0438178	0.0434571	0.0432269	0.043737	0.0437488	0.0445374	0.0438922	0.0433868	0.0440268	0.0434935
-7.46738e+12	0.0422852	0.0442439	0.0451258	0.0459045	0.0453466	0.0463221	0.0474329	0.0485598	0.0489013	0.048893	0.048127	0.0475887	0.0472705	0.0473723	0.0476725	0.0470208	0.0461592	0.0454506	0.0442935	0.0445485	0.0452045	0.0447181	0.0441453	0.0443119	0.0438714	0.043097	0.0438842	0.0439101	0.0451101	0.0448036	0.0436857	0.0439563	0.0443427	0.0442061	0.0438994	0.04399	0.0431062	0.0429825	0.0425933	0.0432325	0.0432995	0.043438	0.0437211	0.0440814	0.0446586	0.0456628	0.045568	0.0457943	0.045218
-7.36366e+12	0.0459454	0.0456182	0.0458032	0.0465243	0.0458978	0.0461591	0.0477101	0.0467826	0.0470874	0.0471196	0.0471683	0.0469496	0.0470668	0.0464232	0.0468715	0.0468239	0.0458368	0.0459866	0.0449397	0.0451352	0.0449785	0.0450024	0.0453876	0.0459013	0.0455807	0.045482	0.04614	0.0458163	0.0469057	0.0459995	0.0454546	0.0449722	0.0438045	0.0425562	0.0425126	0.042854	0.0419321	0.0424676	0.0408242	0.0419345	0.0420404	0.0424093	0.042794	0.0431494	0.0437642	0.0434313	0.0438235	0.0440067	0.0445488
-7.25995e+12	0.0447913	0.0444265	0.0441558	0.043924	0.0434734	0.0438767	0.0455731	0.0451319	0.0441563	0.0447613	0.044484	0.0452849	0.0459279	0.0458039	0.0461885	0.0461404	0.045197	0.0450988	0.0462367	0.0458121	0.0455271	0.0443641	0.0445196	0.0450548	0.0456778	0.0452778	0.0463311	0.04713	0.0474297	0.048007	0.048118	0.0493378	0.0485703	0.0482367	0.0480779	0.0473089	0.0455677	0.0444699	0.0436225	0.0432989	0.0428069	0.0420031	0.0420839	0.0420728	0.0417647	0.0420379	0.0421346	0.0429323	0.0428267
-7.15624e+12	0.0422065	0.0438481	0.0438301	0.0441107	0.0446425	0.0443368	0.0455415	0.0471397	0.0465177	0.0464982	0.0468558	0.0462535	0.0461017	0.0458875	0.045778	0.0454912	0.044529	0.0434322	0.0435169	0.0443537	0.0440891	0.0442643	0.0448095	0.045117	0.0452085	0.0461418	0.0468123	0.047744	0.0481874	0.0481236	0.0481477	0.0470809	0.0469743	0.0473263	0.0481321	0.045898	0.045995	0.0450223	0.0448102	0.0442432	0.0436098	0.0440667	0.0446734	0.044117	0.0429034	0.0437616	0.0434329	0.043233	0.0431858
-7.05252e+12	0.0457882	0.0465948	0.0471066	0.0474848	0.0472669	0.0471717	0.0475228	0.0474527	0.0462947	0.0462208	0.0475964	0.0485822	0.0491755	0.0484567	0.0482841	0.04822	0.0479468	0.0471224	0.0471899	0.0484924	0.0477828	0.0481407	0.0468539	0.0476505	0.0477131	0.0471456	0.0470122	0.0479743	0.0478565	0.0468642	0.0467489	0.0460531	0.0471533	0.0470613	0.0464661	0.0468189	0.0473793	0.0470198	0.0476646	0.0474379	0.0481361	0.0478848	0.0478418	0.046605	0.0464621	0.0464062	0.0447938	0.044508	0.0434969
-6.94881e+12	0.0444148	0.0452166	0.0459575	0.0464852	0.0456993	0.0478311	0.0478232	0.0467584	0.0467801	0.0471132	0.0471582	0.045372	0.0450699	0.0449871	0.0451335	0.0432728	0.044429	0.0449198	0.0450255	0.0455443	0.045589	0.0474848	0.0478623	0.0482195	0.048304	0.0480591	0.0476425	0.0477477	0.0471514	0.0474751	0.0464481	0.0449054	0.0443769	0.0439223	0.0450207	0.044948	0.0450094	0.0450246	0.0456735	0.0455486	0.0464384	0.046561	0.0468673	0.0464577	0.0450579	0.0453166	0.0450544	0.0449314	0.0441408
-6.8451e+12	0.0473222	0.0480907	0.0473883	0.0474445	0.0467913	0.0476666	0.0478867	0.0491935	0.048994	0.0497525	0.0490519	0.0489084	0.0494523	0.0492377	0.0486529	0.0484028	0.04848	0.0475177	0.0475894	0.046938	0.0470626	0.0462383	0.0458717	0.0457379	0.0463165	0.0463227	0.0460975	0.0465112	0.0464272	0.0473065	0.046964	0.0465304	0.0472162	0.0478415	0.0478261	0.0472994	0.046876	0.0471416	0.0468389	0.0459231	0.0459695	0.047072	0.0464192	0.0457745	0.0465718	0.0461929	0.0469651	0.0455355	0.0452111
-6.74138e+12	0.0479029	0.0468872	0.0472881	0.0475477	0.0474735	0.0473556	0.0469313	0.047758	0.0483694	0.0474958	0.0478474	0.0479488	0.0476862	0.0472308	0.0465882	0.0464357	0.0477462	0.0472119	0.0455295	0.045878	0.0467066	0.0466961	0.0472022	0.0470887	0.0465736	0.0465025	0.0454752	0.0454851	0.0459353	0.0466034	0.0446265	0.0448823	0.0445661	0.0451001	0.046373	0.0461149	0.045318	0.0449202	0.0439553	0.0433866	0.044293	0.044109	0.0434851	0.0423292	0.0426083	0.0432399	0.0445057	0.0447146	0.0450382
-6.63767e+12	0.0482731	0.0501206	0.0497543	0.0498025	0.0491577	0.0488009	0.0488692	0.0483617	0.048647	0.048825	0.0476799	0.0470669	0.0465334	0.0455513	0.0460171	0.0458239	0.044652	0.0454137	0.0442243	0.0443317	0.0448736	0.0445834	0.045035	0.0458577	0.0449611	0.0442096	0.0450688	0.0441662	0.0450363	0.0455532	0.0450909	0.0455944	0.0453441	0.0453368	0.0466983	0.0466623	0.0466408	0.0471432	0.0475477	0.0473143	0.0472755	0.0465525	0.0463964	0.0456004	0.0449113	0.0447932	0.0444127	0.0442203	0.0434514
-6.53395e+12	0.0460163	0.0454182	0.0438878	0.0443923	0.0443299	0.0449377	0.0459783	0.0457266	0.0456992	0.0459685	0.045935	0.0465269	0.046159	0.0467044	0.046242	0.046532	0.0470293	0.0465807	0.0471721	0.0469053	0.0473963	0.0486658	0.0489392	0.0486283	0.0487056	0.0482612	0.0473063	0.0473694	0.0471647	0.0471801	0.0462696	0.0446828	0.0444578	0.043943	0.0440385	0.0441643	0.0444355	0.0446307	0.0442893	0.0437597	0.0446411	0.0451798	0.0465888	0.0457381	0.0461513	0.0460781	0.0463145	0.0457907	0.0453115
-6.43024e+12	0.0467362	0.0474947	0.0478471	0.0479733	0.0477666	0.047619	0.0464159	0.0476339	0.0474598	0.0461272	0.0452308	0.0453516	0.044393	0.0439114	0.0427699	0.0424243	0.0434593	0.0436009	0.0441265	0.0448526	0.0460552	0.0472131	0.0489511	0.0499016	0.0506271	0.0504715	0.0498352	0.0479617	0.0474191	0.0482754	0.0471327	0.0464361	0.0462113	0.0451954	0.045708	0.0456488	0.0450155	0.0454198	0.0460258	0.0458188	0.0469015	0.0465219	0.0460166	0.0473712	0.0465157	0.046762	0.0474617	0.0471623	0.0464756
-6.32653e+12	0.048278	0.0471655	0.0470411	0.0480039	0.0470663	0.0464988	0.0469004	0.0463332	0.0464151	0.045931	0.0453173	0.045786	0.0464575	0.0464162	0.0468887	0.046909	0.0467442	0.0471048	0.0475945	0.0478525	0.0482079	0.0488198	0.0479263	0.0482423	0.0476871	0.0477976	0.0477787	0.0484324	0.0484247	0.0479216	0.0475526	0.0464888	0.0467232	0.0467904	0.047335	0.0470706	0.0467939	0.0464014	0.0466596	0.0482047	0.0480921	0.0483048	0.0478081	0.0472054	0.0477442	0.0469072	0.0457798	0.0446316	0.0433133
-6.22281e+12	0.0456576	0.0452957	0.0443617	0.0455214	0.0456143	0.0456647	0.0454586	0.0444359	0.0448451	0.0442935	0.0444028	0.04549	0.0458015	0.0450262	0.0449927	0.0443259	0.044863	0.0450432	0.0431694	0.0436383	0.0433677	0.0434716	0.0434639	0.0443254	0.0448191	0.0452317	0.0457298	0.0454639	0.0473536	0.046563	0.0457898	0.045275	0.0454624	0.0453985	0.0452006	0.0451385	0.0448738	0.0450764	0.0450129	0.0457251	0.0460939	0.0458066	0.046342	0.0459915	0.04556	0.0465876	0.0461329	0.046092	0.0451384
-6.1191e+12	0.0457352	0.0464437	0.0470254	0.0466339	0.0467847	0.0464381	0.0456905	0.0451662	0.0450523	0.0448197	0.045495	0.0443067	0.0428923	0.0430355	0.0436149	0.0434823	0.0438188	0.0433473	0.0430593	0.0434069	0.0428803	0.0439917	0.0451455	0.0458812	0.0452648	0.0454519	0.046013	0.0466663	0.0478788	0.047553	0.0467376	0.0463561	0.0462893	0.0465946	0.0463107	0.0463861	0.0454529	0.0448032	0.0442035	0.0442677	0.0449616	0.0457463	0.0463747	0.0462606	0.0465943	0.0468564	0.0465904	0.0470295	0.0464888
-6.01539e+12	0.0441758	0.0445866	0.0444095	0.0450505	0.0453584	0.0466793	0.0469469	0.0469852	0.0461955	0.045966	0.0467075	0.0458032	0.045701	0.0456972	0.0459416	0.0449389	0.044825	0.0449705	0.0451883	0.0459323	0.045062	0.0464832	0.0469814	0.0472512	0.046308	0.0469935	0.0464888	0.0469597	0.04834	0.0481896	0.0477461	0.0471776	0.0466519	0.0470582	0.0463419	0.046208	0.0458284	0.0457959	0.0451612	0.0455969	0.0473434	0.0463662	0.0465139	0.045138	0.0463033	0.0462135	0.0464043	0.0459446	0.0458215
-5.91167e+12	0.044768	0.0459977	0.0457924	0.0453368	0.0456569	0.0467426	0.0469695	0.0465251	0.0468633	0.046114	0.0469502	0.0459243	0.0467551	0.0466349	0.0477861	0.0481411	0.0480918	0.0486775	0.0488651	0.0504747	0.0498972	0.0510174	0.0509889	0.0515928	0.0508215	0.0489677	0.0492065	0.0491674	0.0491446	0.0482344	0.0482172	0.0469886	0.0466742	0.0467938	0.046406	0.0470067	0.0464337	0.0462552	0.0466213	0.0471978	0.04695	0.0472819	0.0465998	0.0459045	0.0463864	0.0465527	0.0468165	0.0464576	0.0470548
-5.80796e+12	0.0474684	0.0476838	0.0471078	0.0475511	0.0463059	0.0469455	0.0456389	0.0460424	0.0458027	0.045392	0.0464016	0.0454414	0.0453207	0.0457796	0.0453067	0.0450944	0.0454947	0.0452058	0.0448656	0.0455274	0.0451412	0.0471477	0.0468828	0.0463036	0.0457182	0.0457797	0.0454137	0.0461268	0.0471148	0.0463333	0.0454928	0.0439543	0.0453307	0.0459198	0.0475854	0.0471068	0.0469939	0.0463144	0.0468031	0.0461099	0.0467045	0.0471362	0.0450247	0.0445737	0.0435706	0.0444791	0.0450223	0.044389	0.04325
-5.70425e+12	0.0477	0.0483005	0.0466564	0.0470824	0.0468791	0.0467997	0.0461211	0.045073	0.0455537	0.0454257	0.046395	0.0461578	0.0476349	0.0471496	0.0483161	0.0486904	0.0490055	0.0497126	0.0496684	0.0497872	0.0485978	0.0487774	0.0473311	0.0487528	0.0477216	0.0468426	0.0467662	0.0462125	0.0454418	0.0455427	0.0462585	0.0470055	0.047326	0.04606	0.04639	0.0467216	0.0463627	0.0469309	0.0465876	0.0466081	0.0465681	0.0455378	0.0450038	0.0453717	0.0452417	0.0443983	0.044866	0.0445024	0.0454421
-5.60053e+12	0.0459866	0.0470938	0.0472058	0.0480072	0.0487278	0.0487757	0.0489067	0.0485072	0.0473573	0.0470971	0.0479828	0.0479068	0.0471134	0.0465524	0.0464642	0.0462375	0.0466281	0.0470867	0.0479929	0.0482672	0.0484525	0.0479378	0.0475752	0.0476658	0.0470129	0.0466576	0.047151	0.0463475	0.0467846	0.0467597	0.0450476	0.0452143	0.0462723	0.045513	0.0464878	0.0470931	0.0459126	0.0463336	0.0456423	0.045078	0.0459326	0.045999	0.0457895	0.0457317	0.0455903	0.0449621	0.0452529	0.0447873	0.0444037
-5.49682e+12	0.0463835	0.046918	0.0474264	0.0486379	0.0480712	0.0483998	0.0472505	0.0471699	0.0473606	0.0473247	0.0480152	0.047121	0.0469301	0.0472383	0.0470525	0.0471914	0.0472276	0.0471562	0.0462233	0.0466222	0.046022	0.0470717	0.0467516	0.0466202	0.0463022	0.0459508	0.0473277	0.0472065	0.0477382	0.0482688	0.0479437	0.0473023	0.0476618	0.0458825	0.0461043	0.0462056	0.0451598	0.0449092	0.0443405	0.0436361	0.0451596	0.0448547	0.0448596	0.045629	0.0456115	0.0457344	0.0461652	0.0458502	0.0458168
-5.39311e+12	0.0443992	0.0452051	0.0455531	0.0450529	0.0461544	0.0465815	0.0473256	0.0476983	0.0490577	0.0490851	0.0492836	0.0490508	0.0497805	0.0503227	0.0497579	0.0475736	0.0477118	0.0477124	0.0467086	0.0481272	0.0480901	0.0480824	0.0463398	0.0468902	0.0460751	0.0473144	0.0464859	0.0467482	0.0468857	0.0462827	0.046346	0.046993	0.0473676	0.0470537	0.0474809	0.0477442	0.0476969	0.0474868	0.0481578	0.0476312	0.0477208	0.0467363	0.0470002	0.0464826	0.0464554	0.0458763	0.0460095	0.0463189	0.0453189
-5.28939e+12	0.0479451	0.0493508	0.0492101	0.0487608	0.0487469	0.0496524	0.0504673	0.0499559	0.0495327	0.0480886	0.0479069	0.0472527	0.0479172	0.0479549	0.0477846	0.0476463	0.0471036	0.0472002	0.0490761	0.0502361	0.0501371	0.0498614	0.0478621	0.047272	0.0476426	0.0474024	0.0478215	0.0480966	0.0471781	0.0466721	0.0454786	0.0458148	0.0473612	0.0483328	0.0485405	0.047898	0.0466437	0.0466803	0.0467881	0.0474092	0.0488603	0.0486318	0.0490195	0.0485176	0.0479158	0.0489573	0.0483506	0.0469373	0.0458619
-5.18568e+12	0.0478403	0.049074	0.0490548	0.0495871	0.0491192	0.0498357	0.0492076	0.0494461	0.0494106	0.0488016	0.0492761	0.0491907	0.049683	0.0494194	0.0494858	0.0485095	0.0473305	0.0471434	0.0469081	0.0476595	0.0471992	0.0472533	0.0462861	0.0461054	0.0455696	0.0456712	0.0469032	0.046629	0.0471947	0.046184	0.0460059	0.0443648	0.0445894	0.0451357	0.0449671	0.0450444	0.0446034	0.0450262	0.0449166	0.0452439	0.04501	0.0449032	0.0443196	0.043439	0.0438536	0.0446009	0.0438698	0.0441683	0.0425048
-5.08196e+12	0.0455747	0.0469877	0.0471083	0.0484019	0.048169	0.0479897	0.0484799	0.0487619	0.0485964	0.0487605	0.0496522	0.0486973	0.0481221	0.0480842	0.0481403	0.0481594	0.0479837	0.0482007	0.0482924	0.0486237	0.0488286	0.0497371	0.0499865	0.0494231	0.0496627	0.0486461	0.0489988	0.0484489	0.0491542	0.048209	0.0459954	0.0443534	0.0445315	0.0450903	0.0451926	0.0455825	0.0456194	0.0449644	0.0444604	0.0449632	0.0464389	0.0472146	0.0472587	0.0468073	0.0470169	0.0480498	0.0471543	0.0482068	0.0473358
-4.97825e+12	0.0483722	0.0500024	0.0495537	0.0505868	0.0499186	0.0503304	0.0514621	0.0520006	0.0510101	0.0506206	0.0497086	0.0488132	0.0485922	0.0478432	0.0476193	0.0470082	0.0451972	0.0445749	0.0450314	0.0457801	0.0468005	0.0469526	0.047143	0.0478998	0.0482509	0.0484021	0.049234	0.0488495	0.0488436	0.0484289	0.0478972	0.0480765	0.0482212	0.0479724	0.0484043	0.0471802	0.0472952	0.0469725	0.0470868	0.0474184	0.047476	0.0469034	0.0467171	0.045933	0.0446881	0.0452895	0.0448114	0.0458476	0.0442189
-4.87454e+12	0.042752	0.0440633	0.0445934	0.0456679	0.0460202	0.0471336	0.0472106	0.0470465	0.0473627	0.0475686	0.0482301	0.0478613	0.0479491	0.0473768	0.0475281	0.0461895	0.046369	0.0462557	0.0464688	0.0467075	0.0458643	0.045509	0.0454927	0.0447412	0.0449543	0.0448938	0.0454191	0.0470024	0.046949	0.0472128	0.0485043	0.0476085	0.0469716	0.0478665	0.0479175	0.0489764	0.0484358	0.047462	0.047347	0.0466605	0.0462346	0.0473132	0.0482618	0.0471797	0.0471125	0.0457454	0.0463639	0.0467266	0.0466053
-4.77082e+12	0.0447193	0.0459418	0.0479209	0.0491452	0.0495462	0.0507765	0.0502207	0.0492383	0.0486665	0.0484441	0.0490126	0.0494102	0.0489937	0.0488053	0.0482688	0.0465676	0.0465029	0.0470556	0.0474414	0.0467628	0.0471344	0.046976	0.0468705	0.0461737	0.0458124	0.0469302	0.0472754	0.0463394	0.0462521	0.046259	0.0455613	0.0462157	0.0470556	0.046805	0.0481591	0.0477233	0.047506	0.0480695	0.0475101	0.047386	0.0475941	0.0469627	0.0463057	0.0467817	0.0464661	0.046392	0.0464048	0.0462433	0.0467167
-4.66711e+12	0.0442368	0.0448493	0.0453069	0.0453847	0.0453848	0.0451619	0.0455746	0.04573	0.046303	0.045172	0.0454691	0.045817	0.0453883	0.0457836	0.0457905	0.0459767	0.0466496	0.0454123	0.0456356	0.0474443	0.047114	0.0467617	0.0464964	0.046327	0.0455599	0.0456011	0.0462431	0.0464423	0.0470117	0.0461048	0.0457318	0.0454301	0.0450594	0.0447824	0.0452452	0.0456752	0.0438361	0.0441464	0.0433541	0.0436547	0.043968	0.0438759	0.0442599	0.0449953	0.045755	0.0451145	0.0453172	0.0445212	0.0440323
-4.5634e+12	0.0470474	0.0467768	0.0469801	0.0473312	0.0463164	0.0470113	0.0467376	0.0477732	0.0478493	0.047556	0.0461813	0.0458621	0.0457968	0.0458645	0.0462528	0.0467708	0.0478814	0.0481466	0.0480393	0.047377	0.047869	0.0484315	0.0484112	0.0493854	0.0491437	0.0488068	0.0482904	0.048399	0.0474172	0.0478614	0.0475241	0.0465353	0.0468928	0.0465428	0.0462279	0.045968	0.0450091	0.0434765	0.0437673	0.0436969	0.0449578	0.0449117	0.0435034	0.0432342	0.0443902	0.0440443	0.043773	0.0430239	0.0438881
-4.45968e+12	0.0470936	0.0474854	0.0475006	0.0477622	0.0468659	0.0477823	0.0480615	0.0484224	0.0481097	0.047765	0.0483757	0.0481009	0.0472137	0.0469953	0.0465862	0.0469572	0.0471447	0.0475494	0.0474369	0.0470936	0.0468135	0.0459417	0.0453463	0.0461022	0.0472124	0.0461359	0.0452134	0.0445082	0.0453786	0.0455311	0.0451573	0.0450492	0.0467747	0.0457948	0.0453049	0.045761	0.0463532	0.0465551	0.046474	0.0466152	0.0465923	0.0481612	0.0476969	0.0474306	0.04764	0.0478627	0.0481265	0.0474613	0.0471778
-4.35597e+12	0.0454698	0.0461158	0.0460518	0.0470396	0.047213	0.0473918	0.0474107	0.0468806	0.0475728	0.0482022	0.0486841	0.0489936	0.0484269	0.0478774	0.0473303	0.0477293	0.0481697	0.0486736	0.0481478	0.0478582	0.047257	0.0464024	0.0471651	0.0481202	0.0477772	0.0471543	0.0459658	0.046037	0.0464946	0.0468517	0.0469121	0.047443	0.0473824	0.047179	0.0482979	0.0477747	0.0484926	0.0493931	0.0501282	0.0498766	0.0499654	0.0493338	0.0483647	0.047163	0.0457706	0.0462619	0.0449682	0.0437085	0.0427719
-4.25226e+12	0.0468611	0.0483463	0.048216	0.0483263	0.0482889	0.0489278	0.0485312	0.0484215	0.0485831	0.0485547	0.0485066	0.0468382	0.0462129	0.0465928	0.0455877	0.0453499	0.0461652	0.0461648	0.0457865	0.0463719	0.0456846	0.0462443	0.0455974	0.0455494	0.045825	0.0455848	0.0458142	0.0465322	0.0470594	0.0477846	0.0487057	0.0492871	0.0494291	0.0491265	0.0500597	0.0502566	0.0498679	0.0492032	0.0484463	0.0484398	0.0473622	0.0470709	0.0468767	0.045918	0.0460704	0.0458587	0.0455782	0.0457525	0.0464408
-4.14854e+12	0.0499579	0.05087	0.0503896	0.0515601	0.0513587	0.0509971	0.0502018	0.0492504	0.0486179	0.047357	0.0470134	0.0473008	0.0466085	0.0459046	0.0458401	0.0456072	0.0453436	0.0458495	0.0460718	0.0463773	0.0467082	0.046085	0.0466499	0.0470536	0.0469891	0.0473417	0.0478829	0.0475219	0.0474126	0.0477129	0.0470827	0.0469334	0.0469515	0.0464945	0.0461468	0.0459347	0.0455195	0.0452353	0.0449876	0.0442906	0.0447951	0.0445293	0.0440088	0.044118	0.0444537	0.0451361	0.0455286	0.0448487	0.0447056
-4.04483e+12	0.0475576	0.0487787	0.049978	0.0501962	0.0501992	0.0512545	0.0513103	0.0501643	0.0507747	0.0515456	0.0521838	0.0518036	0.0510543	0.0511106	0.050087	0.0489553	0.0488637	0.0491503	0.0475658	0.046716	0.0466766	0.0459709	0.0454014	0.045397	0.0461156	0.0459779	0.0452505	0.0453004	0.046918	0.0469134	0.0462826	0.0465831	0.047028	0.0462754	0.0464399	0.0462707	0.0470334	0.0479373	0.0472795	0.0466181	0.0468676	0.047162	0.0468846	0.0471054	0.0470556	0.0460846	0.0455355	0.0460966	0.0457791
-3.94112e+12	0.0468311	0.0482196	0.0483695	0.0487503	0.0483843	0.0497293	0.0492798	0.0497931	0.0498653	0.0494626	0.0496752	0.0493057	0.0488646	0.0494288	0.0493651	0.0491201	0.0490736	0.0481384	0.0483132	0.0484121	0.0473274	0.0477303	0.0477882	0.047893	0.048677	0.048362	0.0484747	0.0492946	0.048934	0.0488058	0.048947	0.0479534	0.048203	0.0476518	0.0471012	0.0466513	0.047044	0.0475127	0.04743	0.0476579	0.0478248	0.0476426	0.0470879	0.0468028	0.046476	0.045865	0.0456663	0.0454351	0.0450309
-3.8374e+12	0.0469372	0.047778	0.0477573	0.0477812	0.0477767	0.0469444	0.0476987	0.0481344	0.047649	0.0483768	0.0476616	0.0470507	0.0474555	0.0475494	0.047058	0.0468793	0.0470692	0.0465882	0.0465592	0.0458028	0.046155	0.0465825	0.0465668	0.0466399	0.0471207	0.0470836	0.0470749	0.0470851	0.0468824	0.0468888	0.047067	0.0466272	0.0471311	0.046323	0.0463528	0.0455044	0.0458227	0.045609	0.0446649	0.044503	0.0441257	0.0436856	0.0430338	0.0433553	0.0428777	0.0431653	0.0424878	0.0429769	0.0441241
-3.73369e+12	0.0485568	0.0499125	0.0512185	0.0511929	0.0505421	0.0500889	0.0504921	0.0508324	0.0510397	0.0512256	0.0506897	0.0500582	0.0493001	0.0490743	0.0491662	0.0484163	0.0476338	0.047407	0.0474193	0.0487025	0.0484768	0.0480301	0.0481076	0.049733	0.0497419	0.0493893	0.0497208	0.0493952	0.0483565	0.0477497	0.0477039	0.0482185	0.0483915	0.0471882	0.0471577	0.0466058	0.0463929	0.0463726	0.0468087	0.0456484	0.0452938	0.0442269	0.0440854	0.0434907	0.0439836	0.0454223	0.0449895	0.0445071	0.0429872
-3.62997e+12	0.0527429	0.0517526	0.0522034	0.0518726	0.0519052	0.0513999	0.051133	0.0499642	0.0488539	0.0482496	0.0484635	0.0495854	0.0510161	0.0529349	0.0513757	0.0510582	0.0501723	0.0505206	0.0500148	0.0504047	0.0499134	0.0495982	0.048751	0.0470504	0.0460474	0.0468496	0.0472711	0.0470513	0.0468626	0.046432	0.046122	0.0463688	0.0454285	0.0456965	0.0466939	0.0457991	0.0457669	0.0457005	0.0457842	0.0458659	0.0464605	0.045696	0.0462043	0.0463372	0.0461653	0.0469505	0.0470298	0.0476839	0.0476331
-3.52626e+12	0.0525231	0.0513847	0.0509022	0.0496562	0.0491694	0.0480182	0.0476197	0.046462	0.0458018	0.044485	0.0450028	0.045315	0.045693	0.0459792	0.0467983	0.0468226	0.0471816	0.0475772	0.0472284	0.0491805	0.0489948	0.0491656	0.0474895	0.0482697	0.047184	0.0477488	0.0477748	0.0480486	0.0493563	0.0489177	0.0476698	0.0474772	0.0475703	0.0482189	0.0476719	0.0472695	0.0480282	0.048131	0.0476675	0.0468911	0.0477345	0.0482074	0.0489517	0.0480718	0.050104	0.0496173	0.0486386	0.0488997	0.0480662
-3.42255e+12	0.048685	0.0499555	0.0498843	0.0502169	0.0499297	0.0495258	0.0505292	0.0500164	0.0504225	0.048175	0.0486367	0.0485128	0.0488232	0.0490939	0.0493951	0.0489787	0.0475997	0.0480708	0.0474789	0.0492525	0.0493193	0.0494385	0.0499945	0.0501309	0.0493336	0.0493678	0.0507783	0.0502937	0.0515481	0.0513797	0.0510189	0.0506231	0.0495405	0.0493037	0.0494013	0.0490301	0.0481522	0.0477733	0.0464788	0.0457372	0.0465647	0.0458955	0.0449478	0.0442837	0.0437332	0.0440069	0.0433604	0.0433124	0.0433566
-3.31883e+12	0.0451168	0.0454646	0.0455287	0.0469496	0.0468465	0.0475462	0.0479898	0.0478379	0.047715	0.0474093	0.048157	0.0476367	0.0484556	0.0480077	0.0471558	0.0458154	0.0461716	0.0470877	0.047454	0.0472929	0.0478364	0.0482571	0.0478625	0.0484962	0.0479182	0.0490066	0.0494413	0.0480017	0.0482292	0.0479233	0.0478426	0.0481581	0.0478382	0.047946	0.0486703	0.0482673	0.0469688	0.0471242	0.0475806	0.0479006	0.0480607	0.0478546	0.0474578	0.0461283	0.0460611	0.0458078	0.0468203	0.0480497	0.0468086
-3.21512e+12	0.0482244	0.0487416	0.0494931	0.0494601	0.0499267	0.0495916	0.0491557	0.049619	0.0488872	0.0490035	0.0490372	0.0488163	0.0482848	0.0489771	0.0479396	0.0476958	0.0479018	0.0484241	0.0488925	0.0493877	0.0491316	0.0492984	0.0493563	0.0499815	0.0497383	0.049342	0.0500013	0.050322	0.0502283	0.0501408	0.0494006	0.0489777	0.0488287	0.0478964	0.0477562	0.0478496	0.0476317	0.046734	0.0465914	0.0462891	0.0468416	0.0467151	0.0459348	0.045224	0.0455066	0.0464452	0.0458623	0.046314	0.0458955
-3.11141e+12	0.0464792	0.047424	0.0472226	0.0463377	0.0464582	0.0475789	0.0476457	0.0466348	0.0460658	0.046921	0.0474383	0.0479917	0.0489043	0.0501875	0.0497558	0.0475392	0.0470827	0.0481424	0.048069	0.0472122	0.0467061	0.0459047	0.0451322	0.044802	0.0453268	0.0461468	0.0465958	0.0461094	0.0453605	0.0459926	0.0458818	0.0466634	0.0469956	0.0472185	0.0476407	0.0480785	0.0475857	0.0486959	0.049587	0.0493209	0.0492984	0.0497729	0.0487844	0.04778	0.0470825	0.0463528	0.046498	0.0456303	0.045179
-3.00769e+12	0.0472894	0.0471706	0.0473718	0.0476792	0.0484426	0.04807	0.0481693	0.0485679	0.0495125	0.0495731	0.0493401	0.0490072	0.0491002	0.0494499	0.0489708	0.0488554	0.0494852	0.0486755	0.0483571	0.0484197	0.0484744	0.0493625	0.0486104	0.047935	0.0474663	0.0480131	0.0473544	0.0472123	0.0475426	0.0462859	0.045502	0.0449513	0.0462127	0.0456556	0.0456048	0.0449657	0.0449914	0.0452356	0.044471	0.0448849	0.0455082	0.0452975	0.0446425	0.0448552	0.0453795	0.0455924	0.0454086	0.0452881	0.0459001
-2.90398e+12	0.045522	0.046805	0.0472137	0.0466464	0.046184	0.0461733	0.046291	0.0462938	0.0467339	0.0462951	0.0467833	0.0455741	0.0459705	0.0470692	0.0480141	0.0476141	0.0479555	0.0491745	0.049971	0.0506956	0.0498961	0.0505867	0.0497601	0.0493661	0.0496159	0.0496	0.0486368	0.0473952	0.0468291	0.0464473	0.0467493	0.0461956	0.0464951	0.0464553	0.045254	0.0458789	0.0463271	0.0468784	0.0470991	0.046884	0.0464217	0.0462404	0.0472413	0.0458495	0.0467011	0.0469712	0.0465237	0.0461161	0.0462439
-2.80027e+12	0.0472227	0.0461365	0.0467874	0.046992	0.0471819	0.0473224	0.0475067	0.0478118	0.0474685	0.0469648	0.0457407	0.0463598	0.0462335	0.0465759	0.0453178	0.0457169	0.0448759	0.044668	0.0457412	0.045619	0.0464146	0.046983	0.0472007	0.0475876	0.0477182	0.0474931	0.0490224	0.0485832	0.0469437	0.0485257	0.0480903	0.0474862	0.0473294	0.0476281	0.0477325	0.0477314	0.0472591	0.0476638	0.0478771	0.0466473	0.0470925	0.0479614	0.0483551	0.0475561	0.047675	0.047944	0.0473214	0.0469282	0.0469386
-2.69655e+12	0.04858	0.0493978	0.0470363	0.0474892	0.0456247	0.0462156	0.0467849	0.0457694	0.045177	0.0442956	0.0440789	0.0439865	0.0453778	0.0452988	0.0458648	0.0460164	0.0455653	0.0460153	0.0473453	0.0487494	0.0490734	0.0488149	0.0487754	0.0494172	0.0498702	0.049394	0.0493779	0.0488309	0.0484102	0.048528	0.0481227	0.0485466	0.048344	0.0486649	0.0483902	0.0475943	0.0480792	0.0484536	0.0485737	0.0472969	0.0470887	0.0469861	0.0473304	0.0466397	0.0466027	0.0473059	0.0467481	0.0468266	0.0457269
-2.59284e+12	0.0478971	0.0479229	0.0476522	0.0480725	0.0471943	0.0473505	0.0476461	0.0474442	0.0481962	0.0480072	0.0482424	0.0473009	0.0474248	0.046405	0.0464428	0.0454737	0.0463833	0.0469396	0.0461832	0.0460606	0.0464679	0.0474165	0.0470109	0.047836	0.0481131	0.0492547	0.0479842	0.047223	0.0467577	0.0462086	0.0456703	0.046035	0.045947	0.0460927	0.0461612	0.0454728	0.0453992	0.0460677	0.0460759	0.0469866	0.0470468	0.0474123	0.0478746	0.0476631	0.0475941	0.0472655	0.0471967	0.0471572	0.0470817
-2.48913e+12	0.0466769	0.0479315	0.0483607	0.0486219	0.0481763	0.0489712	0.0483772	0.0497145	0.0507478	0.0506686	0.0497367	0.0491639	0.0493838	0.0503094	0.0501185	0.0492532	0.0490861	0.0481304	0.0486389	0.0484106	0.0483331	0.0487186	0.0481101	0.0475199	0.0475283	0.046209	0.0471297	0.0470118	0.0458706	0.0453414	0.04604	0.0461459	0.0458907	0.0460975	0.0470594	0.0487092	0.0470655	0.0471485	0.0474982	0.0477182	0.0475173	0.0473613	0.0487851	0.0489915	0.0480746	0.0473827	0.0469369	0.0468123	0.045946
-2.38541e+12	0.047519	0.0471731	0.0462458	0.0473186	0.0481028	0.049216	0.0487493	0.0482811	0.0489999	0.0485126	0.0487585	0.0489681	0.0482001	0.047101	0.046116	0.0455722	0.0457028	0.0461515	0.0461089	0.0453614	0.0453166	0.046279	0.0486359	0.0491933	0.0489206	0.0487624	0.0491519	0.0489367	0.0482057	0.0480879	0.0476251	0.0469104	0.0459874	0.0455492	0.0453793	0.0462219	0.0458077	0.0457335	0.0455843	0.0469946	0.0478004	0.0473478	0.0462992	0.0470972	0.047074	0.0465629	0.04637	0.0461329	0.0455812
-2.2817e+12	0.0483018	0.0491461	0.0500397	0.0507838	0.049978	0.0505304	0.0505425	0.0503742	0.0506338	0.0511708	0.0507532	0.0506507	0.0497703	0.0503759	0.0515437	0.0502673	0.0506607	0.0496225	0.049695	0.0491372	0.0483385	0.0475685	0.0471512	0.0470543	0.0454787	0.0467616	0.0453329	0.0462234	0.0466791	0.0469427	0.0467647	0.0477097	0.0474402	0.0463686	0.0479974	0.0472441	0.0481981	0.0480552	0.04776	0.0484468	0.0488049	0.0476339	0.0480024	0.0480801	0.047311	0.0469544	0.0473364	0.0467567	0.0457717
-2.17798e+12	0.0466565	0.0467553	0.0471869	0.0478651	0.0480674	0.0490481	0.0499282	0.049333	0.0486667	0.0494153	0.0491211	0.0488275	0.0477656	0.0476864	0.0478408	0.0466592	0.0459886	0.0467296	0.0460509	0.0464257	0.0471012	0.047139	0.0484048	0.0486975	0.0475227	0.0470852	0.0473839	0.0467773	0.0478833	0.0470723	0.0472457	0.0472587	0.0466137	0.0470244	0.0471834	0.0469985	0.0471273	0.0476241	0.0473954	0.0477641	0.0467991	0.0464184	0.0468072	0.0461478	0.0463063	0.0471254	0.0468461	0.04692	0.0471708
-2.07427e+12	0.0484366	0.0486657	0.048122	0.0485153	0.0473745	0.0469836	0.0456136	0.0466027	0.0458721	0.0455584	0.0460461	0.0449619	0.0444617	0.0457146	0.046527	0.0455276	0.0462482	0.0461058	0.0467702	0.0473465	0.0475975	0.0479462	0.0486279	0.0485429	0.0481907	0.0487434	0.0477108	0.0489023	0.0489465	0.0483667	0.0490716	0.0495932	0.0495794	0.0492429	0.0488414	0.0491163	0.0505093	0.0500783	0.0498784	0.0497285	0.0487238	0.0485373	0.0488862	0.0478703	0.0486739	0.0488404	0.0482918	0.0468745	0.0462054
-1.97056e+12	0.0490989	0.0487133	0.0484872	0.0484386	0.0478248	0.0474724	0.0478697	0.0479105	0.0475647	0.0482994	0.0461801	0.047137	0.0465648	0.046877	0.0464068	0.0470989	0.0474741	0.0469439	0.0477688	0.0469549	0.0479935	0.047771	0.04832	0.0485421	0.0491435	0.0490982	0.049128	0.0492097	0.0497066	0.0501298	0.049688	0.0493251	0.0484364	0.047565	0.0482141	0.0466711	0.0465443	0.0462723	0.0452428	0.0448985	0.0454236	0.0458065	0.0468584	0.0464719	0.0454439	0.0464549	0.0459552	0.0457972	0.0455293
-1.86684e+12	0.0504772	0.0506738	0.051922	0.0521649	0.0525825	0.052806	0.0529136	0.0520319	0.0524636	0.0520026	0.0517552	0.0511633	0.0496864	0.0503071	0.0497547	0.049037	0.0488817	0.0489174	0.0477783	0.0481257	0.0482314	0.0480497	0.0469705	0.0469231	0.0468873	0.0460786	0.0466554	0.0466483	0.0478345	0.0471734	0.0459585	0.0472312	0.0489354	0.0477795	0.0483142	0.0483475	0.0476244	0.0480044	0.0474898	0.048237	0.0491713	0.0480639	0.0474429	0.0471065	0.0462035	0.0466333	0.0464744	0.0462188	0.0461234
-1.76313e+12	0.048207	0.0477508	0.0471022	0.0473646	0.046766	0.0462762	0.0457495	0.0466784	0.0461281	0.0463409	0.0465884	0.0464305	0.0474549	0.0477184	0.0475067	0.0476738	0.0478313	0.0485658	0.0492121	0.0498668	0.0496086	0.049507	0.0491789	0.0501061	0.04955	0.0487741	0.048161	0.0469994	0.0461394	0.0463114	0.0464601	0.046899	0.0469633	0.0463527	0.047462	0.0488646	0.0492227	0.0493384	0.0489567	0.049404	0.0487425	0.04796	0.047162	0.0469081	0.0457186	0.0450715	0.04507	0.0451229	0.0451819
-1.65942e+12	0.0470197	0.0482573	0.0476273	0.0483266	0.0480713	0.0492694	0.0507035	0.0517985	0.0517466	0.0526439	0.0526343	0.0523399	0.0532011	0.0522787	0.0512172	0.0498319	0.0495337	0.0486655	0.0498149	0.0495639	0.0495082	0.0493523	0.0493976	0.0498561	0.0493195	0.0491772	0.0489158	0.0494665	0.0496162	0.0498208	0.0492307	0.048377	0.0470667	0.0467512	0.0474961	0.047812	0.0474204	0.0475807	0.0465111	0.0467406	0.0470966	0.0475684	0.0479155	0.04782	0.0477551	0.0476549	0.0477839	0.0475431	0.0475881
-1.5557e+12	0.0492961	0.0498036	0.0501894	0.0498158	0.0483352	0.0481909	0.0489728	0.0478865	0.0485297	0.0480339	0.0487599	0.04915	0.0496238	0.0492999	0.0503927	0.0512015	0.0516241	0.0522945	0.0517283	0.0518893	0.0505786	0.0495064	0.0498051	0.0494422	0.0492461	0.048071	0.048462	0.0486884	0.0480841	0.0486784	0.0490899	0.0495585	0.0483678	0.0489317	0.0485697	0.0482284	0.0469555	0.0474007	0.0480416	0.0475349	0.0473115	0.0469148	0.0472726	0.0470574	0.0473463	0.0479834	0.0479833	0.0462377	0.0457776
-1.45199e+12	0.0498237	0.0493413	0.0488364	0.0493998	0.0498508	0.0499026	0.0485968	0.0480358	0.0475393	0.047475	0.04742	0.0477477	0.0481563	0.0482503	0.0477371	0.0462382	0.046158	0.0455459	0.0463552	0.0467482	0.0479848	0.0483152	0.0484311	0.0489941	0.0482767	0.047652	0.0484309	0.0489662	0.0481585	0.0475294	0.0464299	0.0460898	0.0463915	0.0448232	0.0469392	0.0480168	0.0490186	0.0490088	0.0495139	0.0493108	0.0491385	0.0491755	0.0484144	0.0490256	0.0473252	0.0467353	0.0461287	0.0460695	0.0452633
-1.34828e+12	0.0498066	0.0510119	0.0511254	0.0518064	0.0514962	0.0502725	0.0514086	0.0514883	0.0507801	0.050215	0.0486102	0.0474282	0.0471523	0.0472799	0.0478083	0.0471977	0.0457624	0.0457795	0.045838	0.0465574	0.0473063	0.0472311	0.0469697	0.0470085	0.0458692	0.0467722	0.0479183	0.0476635	0.0488412	0.0473154	0.047397	0.0473023	0.0477905	0.0468738	0.0470859	0.0455231	0.0460136	0.0462689	0.0454015	0.0464158	0.0460808	0.0462156	0.0453798	0.045837	0.0461025	0.0468756	0.045635	0.0458332	0.045724
-1.24456e+12	0.0488867	0.0495448	0.0487775	0.0493164	0.0498356	0.0503599	0.0495887	0.0501978	0.0494809	0.0495873	0.0493228	0.0486858	0.0489121	0.0482346	0.0488716	0.0481701	0.0489941	0.0487563	0.0491251	0.0496617	0.0502578	0.0509969	0.0514443	0.0520592	0.0499774	0.0500453	0.0491419	0.0492564	0.0503771	0.0498241	0.0494361	0.0486585	0.0481785	0.0474941	0.0482577	0.0470937	0.0475235	0.0461822	0.045678	0.0452281	0.0450489	0.0459881	0.045773	0.0460754	0.0462647	0.0465392	0.046555	0.0476271	0.047458
-1.14085e+12	0.0509653	0.0511091	0.0502162	0.0506605	0.0496009	0.0493201	0.0498008	0.0493266	0.0485709	0.0486325	0.0487338	0.0484783	0.0482369	0.0483721	0.0479427	0.0474424	0.0476584	0.0478482	0.0490479	0.0482172	0.0486512	0.0485939	0.0485582	0.0486491	0.049856	0.0516081	0.0521938	0.051783	0.0521214	0.0525107	0.0523217	0.0526762	0.0528176	0.0527312	0.0523175	0.0510609	0.0497392	0.0497211	0.0491029	0.0493623	0.0494176	0.0484278	0.0487152	0.0482642	0.0482118	0.0479658	0.048003	0.0483867	0.0482721
-1.03714e+12	0.0468223	0.0475864	0.0485456	0.0482828	0.0472848	0.0480073	0.0482672	0.0481733	0.0482156	0.0485969	0.050203	0.0501511	0.0506719	0.0509317	0.0509135	0.0500622	0.0489984	0.0497672	0.049311	0.0490097	0.047651	0.0479153	0.0481244	0.0487105	0.0490972	0.0492191	0.0502236	0.0497421	0.0495621	0.0499223	0.050275	0.0491875	0.0482179	0.0484121	0.0484068	0.0480166	0.0474945	0.0471052	0.0478136	0.0471027	0.0475073	0.0483299	0.0491256	0.0478389	0.0476658	0.0481018	0.0489262	0.0488	0.0475872
-9.33422e+11	0.0501382	0.0494391	0.0493309	0.0497071	0.0491094	0.0490167	0.0496135	0.0493226	0.0492084	0.0490849	0.0486042	0.0495735	0.0497179	0.0499621	0.0509626	0.0501333	0.0486368	0.0497978	0.0499506	0.0498942	0.0482898	0.0481995	0.0478556	0.0475453	0.0462973	0.0462938	0.0472692	0.0465664	0.0474255	0.0479943	0.0491871	0.0486206	0.0480802	0.047914	0.0484235	0.047862	0.0486725	0.0480816	0.0482582	0.0476298	0.0473725	0.0479532	0.0483697	0.0483517	0.0474625	0.0490129	0.0487989	0.0493248	0.0484094
-8.29709e+11	0.0491922	0.0494602	0.0488409	0.0489577	0.0486712	0.0492296	0.0494974	0.0495321	0.0501233	0.0494582	0.0502169	0.0507247	0.0505692	0.0502115	0.0502131	0.05059	0.0504232	0.0498263	0.0496018	0.0494047	0.0501468	0.0502551	0.0508783	0.0508846	0.0514194	0.051404	0.051159	0.0517618	0.0515373	0.0516876	0.0495646	0.0490906	0.0483453	0.0480674	0.0479486	0.0471229	0.047172	0.0469494	0.0476562	0.047815	0.0483603	0.0478253	0.0484388	0.047743	0.0463024	0.0470956	0.0467762	0.0471386	0.046254
-7.25995e+11	0.0502538	0.050768	0.0497866	0.0493088	0.0495591	0.0499623	0.0496502	0.0494391	0.0496472	0.0495218	0.0498825	0.0494478	0.049693	0.0503664	0.0502044	0.0504277	0.0501315	0.0506218	0.0503475	0.0495408	0.049925	0.0501876	0.0498638	0.0503999	0.051102	0.0505039	0.0499359	0.0499544	0.0497064	0.0500048	0.0492509	0.0488428	0.0495085	0.0481987	0.0470836	0.0469811	0.0479342	0.0480934	0.048359	0.0479179	0.0479189	0.0479157	0.0478178	0.0477413	0.0484477	0.0481981	0.0469052	0.0460094	0.0449411
-6.22281e+11	0.052233	0.0533224	0.0531047	0.0525707	0.0519545	0.0519623	0.0502835	0.0501379	0.0501861	0.0495979	0.0495611	0.0492115	0.0488258	0.049473	0.0490569	0.0491655	0.0497585	0.0490988	0.0491505	0.0496447	0.0498895	0.050383	0.0497049	0.0497745	0.0496944	0.0481251	0.0478254	0.048219	0.0473948	0.0471227	0.0471108	0.0460586	0.0467777	0.0462868	0.0469052	0.0475835	0.047344	0.0471424	0.0476252	0.0476107	0.0489989	0.0490379	0.0493262	0.0493038	0.0484397	0.0491347	0.0486006	0.0489418	0.0486309
-5.18568e+11	0.052108	0.0512855	0.0505752	0.0502671	0.0501366	0.0504246	0.05136	0.0498572	0.049788	0.0498871	0.0494928	0.0509772	0.050846	0.0503532	0.0509767	0.0495198	0.0479835	0.0474943	0.0472539	0.0474952	0.0483699	0.0475665	0.0481034	0.0492566	0.0484008	0.0490555	0.0502899	0.0505931	0.051134	0.0507043	0.0496255	0.0495812	0.048485	0.0476116	0.047211	0.04624	0.04583	0.0452446	0.0443261	0.0437969	0.0445058	0.0443143	0.044387	0.044604	0.0439689	0.0449261	0.0445199	0.0450635	0.0456415
-4.14854e+11	0.0494446	0.0496216	0.0498621	0.0501565	0.0503532	0.0515145	0.05224	0.0514617	0.0515749	0.0508386	0.0506194	0.0505471	0.0498905	0.0505188	0.0507715	0.0511367	0.0506365	0.0512094	0.0502609	0.0516055	0.0514862	0.0516301	0.0518049	0.0519513	0.0517415	0.0517455	0.051518	0.0506909	0.0511636	0.0503744	0.049313	0.0485248	0.0495208	0.048935	0.0480011	0.0471446	0.0464572	0.0465497	0.0464726	0.0462391	0.0473721	0.0479198	0.0470785	0.0461201	0.0468713	0.0473544	0.0480888	0.0480714	0.0479039
-3.11141e+11	0.0494333	0.0500717	0.0500945	0.0507657	0.0508092	0.0511607	0.0502339	0.0500019	0.0494464	0.0489862	0.0495584	0.0504669	0.0506717	0.0512172	0.0512954	0.0513544	0.0512803	0.0507737	0.050065	0.0501634	0.0496777	0.0497853	0.0494222	0.0498711	0.049308	0.0496795	0.0494495	0.0491023	0.0501038	0.0498976	0.050268	0.0499921	0.0508156	0.0506836	0.0508054	0.0498905	0.0504176	0.0509132	0.0504796	0.0504953	0.0508045	0.0502751	0.0497575	0.0488734	0.0494527	0.049995	0.0492865	0.0487992	0.0479298
-2.07427e+11	0.0460642	0.0473248	0.0467367	0.0476147	0.046983	0.046739	0.0465554	0.045774	0.0467077	0.0476301	0.0488756	0.0476971	0.0484463	0.0493904	0.0498213	0.0497515	0.0492229	0.0498241	0.0500503	0.0499336	0.0491794	0.0504218	0.0495601	0.0492853	0.0495634	0.0489473	0.0492217	0.0486415	0.0491464	0.049057	0.0494066	0.0485475	0.0493421	0.048857	0.0490817	0.048122	0.0482787	0.0483986	0.0476241	0.0461748	0.0454325	0.0453453	0.0441273	0.0435135	0.0441147	0.0457442	0.0455416	0.0458203	0.0460674
-1.03714e+11	0.0464392	0.0479868	0.0485381	0.0499942	0.0508409	0.0517123	0.0520379	0.0520891	0.0518612	0.0513012	0.0521435	0.051768	0.0508675	0.0501935	0.0496594	0.0491688	0.0486854	0.0502144	0.0507471	0.0502937	0.0500404	0.0496954	0.0499604	0.050258	0.0493278	0.0490739	0.0497799	0.0484901	0.0479992	0.047696	0.0473149	0.0475407	0.0483034	0.047896	0.048687	0.0482531	0.0476696	0.0471036	0.0473242	0.0478037	0.0484578	0.048098	0.0470466	0.0470246	0.0475189	0.0489082	0.0484085	0.0489016	0.0479384
-0.0368465	0.049251	0.0490714	0.0476342	0.0480194	0.0483438	0.0487991	0.0491032	0.0484161	0.0479115	0.0476061	0.0469831	0.0482582	0.0489671	0.0496855	0.0501521	0.0492595	0.0484069	0.049008	0.0497172	0.0491639	0.0505431	0.0501126	0.0508754	0.0506677	0.0505962	0.0504431	0.0519	0.0516547	0.051285	0.0516357	0.0504219	0.0501857	0.0505627	0.0505329	0.0503052	0.049957	0.0496474	0.049875	0.0499094	0.0501252	0.0512516	0.0504161	0.0486868	0.047942	0.0477717	0.0472277	0.0471272	0.0470674	0.0468713
1.03714e+11	0.0491263	0.0497731	0.0490316	0.0486883	0.0489262	0.0492749	0.0496289	0.0488483	0.0491663	0.0493883	0.0494381	0.0490764	0.048216	0.0485771	0.0480317	0.048146	0.0478783	0.0475214	0.0473347	0.0476507	0.0478665	0.0471577	0.0488248	0.0489625	0.0490192	0.0491234	0.0495349	0.0489039	0.0489805	0.0488489	0.0474866	0.0473778	0.0459887	0.0459657	0.0458141	0.0449793	0.0456383	0.0453951	0.046045	0.0462189	0.0470375	0.0477852	0.0477731	0.0465362	0.0468406	0.0476322	0.0468497	0.0473016	0.0461643
2.07427e+11	0.0487457	0.0490983	0.0487668	0.0496478	0.0495083	0.0491969	0.0492275	0.048419	0.0464435	0.0467265	0.0469981	0.0467482	0.0463789	0.0461417	0.0459295	0.0454437	0.0457364	0.0468487	0.0479735	0.0485619	0.0480026	0.0475016	0.0473805	0.0478682	0.047898	0.0482441	0.0491141	0.0483529	0.0485552	0.0483657	0.04784	0.047745	0.0473661	0.0473007	0.0470177	0.0458278	0.0451891	0.0452638	0.0455364	0.0451782	0.0456093	0.0444363	0.0455318	0.0459281	0.0465205	0.0474638	0.047023	0.047213	0.046616
3.11141e+11	0.0477207	0.0475883	0.047323	0.047357	0.0466689	0.0466399	0.046889	0.0468986	0.0458695	0.0455482	0.0462475	0.0468428	0.0475037	0.0480718	0.0489772	0.048453	0.0481528	0.0477522	0.047745	0.0481466	0.047968	0.0480764	0.0479901	0.0477362	0.0473752	0.0474985	0.0478419	0.0491021	0.050262	0.0507831	0.0497531	0.0496557	0.0504472	0.0503852	0.0503449	0.0508611	0.0507005	0.0502808	0.0489867	0.0485313	0.0492768	0.0491026	0.048677	0.0486819	0.0483028	0.0480243	0.0479995	0.0475356	0.0479711
4.14854e+11	0.0480585	0.0497923	0.0496193	0.050077	0.0500021	0.0504965	0.0493776	0.0494407	0.0497073	0.0500316	0.0501901	0.0499668	0.0504805	0.050864	0.0512056	0.0505449	0.0508195	0.0509467	0.0511319	0.0512216	0.0511858	0.0514805	0.0513354	0.051886	0.0510404	0.0507875	0.051609	0.0517428	0.0513572	0.051838	0.050939	0.0501981	0.0508681	0.0501143	0.0492957	0.0498676	0.0503816	0.0496815	0.0499632	0.0494376	0.0494559	0.0500948	0.0499931	0.0504746	0.0513004	0.0504491	0.0500051	0.0504315	0.0501991
5.18568e+11	0.0490025	0.0490098	0.0484354	0.0502475	0.0501129	0.0502889	0.0500731	0.0499884	0.0498824	0.0497315	0.0499996	0.0494838	0.0495874	0.0486084	0.047993	0.0479964	0.047218	0.0476024	0.0467726	0.0470153	0.0472333	0.047954	0.0477819	0.047332	0.0480823	0.0470305	0.0473294	0.0461515	0.0465509	0.0461851	0.0465743	0.0463294	0.047222	0.0479939	0.0483189	0.0487051	0.0492781	0.050481	0.0508432	0.0511929	0.0515452	0.0513156	0.0506785	0.0503126	0.0500629	0.0501873	0.0482798	0.0476312	0.0468013
6.22281e+11	0.0473954	0.047491	0.0477693	0.048083	0.0483719	0.0499482	0.0503962	0.0502784	0.0495438	0.0497274	0.0494185	0.0483553	0.047591	0.0469171	0.0466377	0.0455925	0.0468528	0.047168	0.0472568	0.0474677	0.0479008	0.0490737	0.0495605	0.0488652	0.0482046	0.0487472	0.0474733	0.0480294	0.0483796	0.0484721	0.0479564	0.048051	0.0484784	0.049887	0.0507774	0.0500694	0.0501226	0.0498224	0.0495353	0.0488478	0.0498224	0.0505472	0.0497403	0.0489337	0.0484806	0.0485945	0.048716	0.0484779	0.0477809
7.25995e+11	0.0485521	0.050714	0.0504772	0.051193	0.050864	0.0506807	0.0497455	0.0497371	0.0495036	0.0484085	0.0488378	0.0478521	0.0478404	0.0489013	0.0501663	0.0502584	0.050419	0.0497782	0.049223	0.0502587	0.0504416	0.050642	0.0512017	0.0502307	0.048439	0.0489358	0.0483447	0.049011	0.0500221	0.0506926	0.0501702	0.0504492	0.0494589	0.0490736	0.0497182	0.0485527	0.0488907	0.0477743	0.0476583	0.0461757	0.0463478	0.0452519	0.0452531	0.0459616	0.0458917	0.047126	0.0475743	0.0475237	0.0466614
8.29709e+11	0.052032	0.0522416	0.0513125	0.0510524	0.0494509	0.0494128	0.0498861	0.0512896	0.050778	0.0510241	0.0512833	0.0512974	0.051381	0.0521558	0.0524663	0.0513257	0.0505612	0.049927	0.050469	0.0504932	0.0508098	0.0495615	0.0499151	0.0498383	0.0496858	0.0508403	0.0514224	0.050775	0.0510177	0.0506145	0.0501097	0.0506483	0.0507208	0.050443	0.0505917	0.0496575	0.0489558	0.048571	0.0481598	0.0495686	0.0501218	0.050112	0.0496281	0.0487594	0.0486015	0.0490858	0.0497839	0.0504453	0.0507934
9.33422e+11	0.0500208	0.0499073	0.0507805	0.0513611	0.0502231	0.0516429	0.0509681	0.0498783	0.0501312	0.049406	0.0491143	0.0483665	0.0478932	0.0480361	0.0483167	0.0466999	0.0463324	0.0458046	0.0455861	0.0464267	0.0467591	0.0464441	0.0468219	0.0477371	0.0477485	0.0475209	0.0483812	0.0493262	0.0492953	0.0490852	0.0495566	0.0494903	0.0500312	0.0492575	0.0485743	0.0471301	0.0462859	0.0458497	0.0459719	0.0460188	0.0460177	0.0465262	0.0457415	0.045557	0.046243	0.0470754	0.0471075	0.0487472	0.0485094
1.03714e+12	0.0472896	0.0480688	0.0484017	0.0494313	0.0500807	0.0514017	0.0514425	0.0508086	0.0500445	0.0499355	0.0500587	0.0503381	0.0502094	0.0499795	0.0499328	0.0483297	0.0478979	0.0484677	0.0491618	0.0493934	0.0484958	0.0476561	0.0479785	0.0483417	0.0478539	0.0475674	0.0478412	0.046996	0.0471917	0.0472691	0.0469327	0.0468262	0.0461517	0.0455335	0.0460699	0.0465952	0.0464678	0.0472913	0.0468779	0.0463539	0.0473699	0.0469831	0.0473135	0.0467379	0.0463809	0.046414	0.0461395	0.0463388	0.0473676
1.14085e+12	0.0473007	0.0479802	0.0480981	0.0479742	0.0476177	0.0485279	0.0496043	0.0505996	0.050394	0.0506093	0.050188	0.0497876	0.049554	0.0494785	0.0499024	0.0490599	0.0481827	0.0480681	0.0485787	0.0479081	0.0472025	0.0472938	0.0473243	0.0472187	0.0465361	0.0459563	0.0462452	0.0456972	0.0465709	0.0470088	0.048117	0.0479265	0.0482571	0.0473117	0.0485007	0.0492012	0.0494177	0.049787	0.0492658	0.0483783	0.0479151	0.0478195	0.0469994	0.0471348	0.046224	0.0452074	0.0446664	0.0439801	0.0424224
1.24456e+12	0.0508511	0.051426	0.0509631	0.0523749	0.052347	0.0527559	0.0531336	0.0520692	0.0522323	0.0519856	0.0523457	0.0521711	0.0529316	0.0526751	0.0528197	0.051985	0.050344	0.0504698	0.0507703	0.0502205	0.0492655	0.0490586	0.0492483	0.0490627	0.0483107	0.0481808	0.0482373	0.0479284	0.0478625	0.0479676	0.0476455	0.0474241	0.0464935	0.0465212	0.0476886	0.0480148	0.0488984	0.0486178	0.048399	0.0491151	0.0496445	0.0495256	0.049088	0.0483703	0.0469922	0.0464096	0.0467379	0.0474739	0.0474849
1.34828e+12	0.0461354	0.0461571	0.0464293	0.0477011	0.0479918	0.048199	0.0480565	0.047567	0.0481356	0.0491342	0.0483118	0.0488306	0.048349	0.047216	0.0477021	0.0474904	0.0479597	0.0492531	0.0493413	0.0489152	0.0489016	0.0491894	0.0489355	0.0494552	0.0494754	0.0498052	0.0500725	0.0496702	0.0492532	0.049793	0.0500297	0.0483795	0.0482971	0.0481835	0.0477058	0.0473509	0.0475485	0.0477323	0.0465006	0.0463258	0.0470784	0.048458	0.0484227	0.0478087	0.0488378	0.0488591	0.0488864	0.0483349	0.0489314
1.45199e+12	0.0489274	0.050847	0.0514035	0.051909	0.0514873	0.0531766	0.0532865	0.0530944	0.0527099	0.0529258	0.0534749	0.0530113	0.053088	0.05229	0.0513492	0.0501857	0.0499168	0.0498273	0.0504473	0.0502691	0.050266	0.049975	0.0495024	0.0503668	0.0510557	0.0507032	0.0510092	0.0505154	0.0503455	0.0504509	0.0491442	0.0482115	0.0487468	0.0482608	0.0481492	0.0481642	0.0477486	0.048466	0.0486468	0.0479691	0.0486738	0.0491813	0.0484556	0.0477217	0.0465945	0.0463493	0.0462273	0.0460386	0.0458421
1.5557e+12	0.049933	0.0502489	0.0490895	0.0485125	0.0480003	0.0477466	0.0489231	0.0485901	0.0478994	0.0466077	0.0466976	0.046178	0.0477128	0.0471862	0.0474107	0.0466115	0.0451766	0.0461592	0.0458176	0.0459289	0.0456348	0.04615	0.046012	0.046924	0.0469074	0.0475668	0.0491027	0.0485861	0.0493413	0.0497583	0.0496571	0.0504059	0.0495134	0.0489331	0.0497456	0.049028	0.0478208	0.0478694	0.0477595	0.0468973	0.0478638	0.0471008	0.0473209	0.0474876	0.0469975	0.0475539	0.0476972	0.0468803	0.0463174
1.65942e+12	0.0485971	0.0490398	0.0494765	0.0497297	0.0501444	0.0508183	0.050652	0.0498132	0.0504107	0.0498483	0.051489	0.0506542	0.0512131	0.0513109	0.0511349	0.051037	0.0509158	0.0504256	0.0505274	0.0505531	0.0496581	0.0496621	0.0483163	0.0488342	0.0485905	0.046892	0.0469123	0.047128	0.0476156	0.04763	0.0469373	0.0465798	0.0471393	0.0473176	0.0479623	0.0485102	0.0486379	0.0483336	0.0471378	0.0475145	0.0481202	0.0480154	0.0475076	0.0466736	0.0464669	0.0480369	0.0473796	0.0486052	0.0486116
1.76313e+12	0.0502576	0.0493834	0.0486788	0.0501397	0.0493979	0.0493013	0.0497007	0.0492102	0.0480595	0.0478411	0.0466299	0.0474508	0.0477237	0.047742	0.0477123	0.0483615	0.0489589	0.0474359	0.0482846	0.0490097	0.0492873	0.0487057	0.0486312	0.0479023	0.0483005	0.0481484	0.0482291	0.0488195	0.0481547	0.0484726	0.0472152	0.0472591	0.046426	0.0465793	0.0469827	0.0468011	0.0459471	0.0475149	0.0482312	0.048155	0.0486554	0.0490629	0.0492406	0.0502751	0.0491676	0.0490042	0.0497114	0.0482344	0.0477893
1.86684e+12	0.0496845	0.0502154	0.0502345	0.0500287	0.0486918	0.049207	0.0482284	0.0480613	0.0489906	0.0495419	0.0490477	0.0480375	0.0478594	0.0479455	0.0491598	0.0482017	0.0491217	0.0489402	0.0486871	0.0490499	0.0486808	0.0494235	0.048838	0.0482644	0.0476024	0.0477157	0.0483072	0.0485282	0.0485099	0.0484565	0.0480582	0.0476924	0.0475204	0.0477365	0.0486875	0.0486493	0.0476993	0.0480564	0.0479879	0.0469141	0.0473611	0.0475337	0.0484014	0.0479463	0.0470769	0.0467843	0.0469722	0.0460557	0.045626
1.97056e+12	0.0465976	0.047309	0.0471422	0.047791	0.0483751	0.0480309	0.0484829	0.0489084	0.0494952	0.0492129	0.0485829	0.0482136	0.0491385	0.0491725	0.0490331	0.0492391	0.0492096	0.0494685	0.0487774	0.0485269	0.0480554	0.0476281	0.0475802	0.0479017	0.0475676	0.0479889	0.0472893	0.0469674	0.0485355	0.0486539	0.0485133	0.0485655	0.048522	0.049565	0.0505263	0.0494665	0.0500968	0.0491802	0.0492697	0.0497878	0.0515179	0.0509738	0.0502642	0.0489936	0.0482573	0.0488089	0.0490113	0.0494205	0.0481272
2.07427e+12	0.0491941	0.0493679	0.0493978	0.0493714	0.0493258	0.0497419	0.0485886	0.0493928	0.0490213	0.0493725	0.0489118	0.0483123	0.0489157	0.050071	0.0504491	0.0494857	0.0501782	0.0482546	0.0492906	0.0489768	0.0496438	0.0499876	0.049632	0.0496785	0.0495576	0.0496336	0.0494916	0.0495753	0.0496117	0.0499892	0.0494903	0.0499453	0.0505233	0.0499313	0.050146	0.0502286	0.0497545	0.0505959	0.0500894	0.0497833	0.0492967	0.0485162	0.0480068	0.048271	0.0478277	0.0474652	0.0477192	0.0471783	0.0469881
2.17798e+12	0.051874	0.0523067	0.0521915	0.0516527	0.0511303	0.0512576	0.0514229	0.0504133	0.0501545	0.0493914	0.0497326	0.0489109	0.0487073	0.0492978	0.0485548	0.0479407	0.0471447	0.0470206	0.0462781	0.0461012	0.0452767	0.0454962	0.0448955	0.044689	0.0454367	0.0459569	0.0456849	0.0461082	0.0467724	0.0468303	0.0465204	0.0463096	0.0462907	0.0463509	0.0460551	0.0458304	0.0470563	0.0473691	0.0460635	0.0464412	0.0466917	0.0471886	0.0476376	0.0469197	0.0470598	0.0465862	0.0461195	0.0463722	0.0478887
2.2817e+12	0.0487008	0.0498177	0.0497286	0.0496899	0.0493799	0.0493219	0.0493013	0.0487916	0.0483461	0.0491581	0.0491994	0.0491241	0.0492494	0.0493998	0.0483959	0.0484179	0.0489204	0.0492487	0.0498753	0.049989	0.0495044	0.0496474	0.0495685	0.0510167	0.0514593	0.0510395	0.0506459	0.0516923	0.0517827	0.0517225	0.0510857	0.0511532	0.0515288	0.0499196	0.0504208	0.0497136	0.0498938	0.0497036	0.0496249	0.0488912	0.0488372	0.047474	0.0467129	0.0472248	0.0469648	0.0479352	0.0466565	0.0462696	0.0457247
2.38541e+12	0.0480918	0.0500116	0.0496878	0.0500461	0.0502678	0.0498447	0.0498467	0.0499967	0.050147	0.0482219	0.0485221	0.046718	0.0459862	0.0460879	0.0454709	0.0455242	0.0451301	0.0454235	0.0458876	0.0470321	0.0465065	0.0474531	0.0470443	0.0482382	0.0472724	0.0476031	0.0483523	0.0485976	0.0489257	0.0479358	0.0482276	0.0477858	0.0492725	0.0490285	0.0500896	0.0484034	0.0483972	0.0479787	0.0484847	0.0495368	0.0496266	0.0490907	0.0490571	0.0471357	0.045951	0.047595	0.0475436	0.0472287	0.0453166
2.48913e+12	0.0493276	0.0512917	0.0506556	0.051394	0.0512311	0.0520914	0.0523545	0.0528116	0.0523193	0.052301	0.0521242	0.0507874	0.0516583	0.0515372	0.0520621	0.0505964	0.0506835	0.0506852	0.0510919	0.0508529	0.05108	0.0509005	0.0502522	0.049145	0.049061	0.0487795	0.0484265	0.0488636	0.0492688	0.0496095	0.0485241	0.0490933	0.0491281	0.0499941	0.0504386	0.0510119	0.0504673	0.0498663	0.048442	0.0488784	0.0487037	0.047846	0.0478817	0.0468195	0.0458513	0.0458722	0.046491	0.0468819	0.0469917
2.59284e+12	0.0481468	0.0480701	0.0478868	0.0489999	0.0482798	0.0494496	0.0492436	0.0494459	0.048672	0.0483694	0.0492577	0.0495838	0.0494212	0.0495413	0.0494532	0.0493774	0.0489907	0.0489776	0.0504736	0.0506157	0.0502659	0.0497334	0.0496978	0.0493973	0.0487214	0.0490312	0.0489812	0.0485992	0.0475722	0.047821	0.0471495	0.0473604	0.0474519	0.04774	0.0481075	0.0470411	0.0473214	0.0470673	0.046592	0.0468863	0.0467934	0.0473916	0.0484196	0.0477868	0.0478542	0.0488151	0.0485237	0.0486798	0.0489928
2.69655e+12	0.0476342	0.048078	0.0471721	0.0468955	0.0464474	0.0471061	0.0473042	0.0469176	0.0472544	0.0478581	0.0486929	0.0495839	0.0508225	0.0507322	0.0507313	0.0507559	0.0510008	0.0513195	0.0515078	0.0509842	0.0509531	0.049677	0.0496562	0.0500503	0.0496316	0.0493638	0.049099	0.0495868	0.0491197	0.0482911	0.0471282	0.0462311	0.0459397	0.0455037	0.0453589	0.0456933	0.045302	0.0451118	0.0452799	0.0465645	0.0473502	0.0484668	0.0483159	0.0476741	0.048506	0.0482986	0.0479975	0.0466419	0.0462339
2.80027e+12	0.0504963	0.0497352	0.0503968	0.0500013	0.0487704	0.049548	0.0500128	0.049859	0.0491597	0.0491624	0.0493698	0.050559	0.0495987	0.0504078	0.0501737	0.0489109	0.0485438	0.0481988	0.0490871	0.0481133	0.0474445	0.0476484	0.0484701	0.0489936	0.0495809	0.049852	0.0494173	0.0497498	0.0497895	0.0500579	0.0504354	0.0501231	0.0499875	0.0485719	0.0486675	0.0494128	0.0492934	0.0489843	0.0482873	0.0491855	0.0492938	0.0488639	0.0488423	0.0491211	0.0501424	0.0485361	0.0485477	0.0487136	0.0485729
2.90398e+12	0.0480555	0.0474772	0.0479733	0.0493239	0.0488459	0.0501205	0.0497908	0.0499435	0.0501092	0.0493531	0.0496166	0.0494481	0.0497062	0.0485922	0.0491603	0.0478406	0.0480276	0.0479354	0.0478196	0.0472359	0.0475373	0.0482307	0.0475129	0.048615	0.048251	0.0482319	0.0485613	0.0484882	0.0488477	0.0492667	0.0484127	0.0473732	0.0477948	0.0481712	0.0489915	0.0487687	0.0471448	0.0468616	0.0463899	0.0467477	0.0469494	0.0469989	0.0463052	0.0454445	0.0451104	0.0448055	0.0456518	0.0456225	0.0448109
3.00769e+12	0.0486114	0.0488885	0.0489521	0.0487297	0.0476459	0.0489024	0.0487834	0.0485325	0.0483626	0.0480991	0.0489555	0.0495314	0.0493402	0.0494678	0.0504837	0.0501549	0.0502996	0.050502	0.0512747	0.0524682	0.0517662	0.0515857	0.0515732	0.0513875	0.0512795	0.0510945	0.0504654	0.0502483	0.0499406	0.0495873	0.0489262	0.0492017	0.0486922	0.048619	0.0488097	0.0485653	0.0488788	0.049436	0.0494183	0.0485138	0.0492232	0.048288	0.0483952	0.0477039	0.0472688	0.0478942	0.0473528	0.0472697	0.0476786
3.11141e+12	0.0484994	0.0488017	0.0483523	0.0493318	0.0494088	0.0508225	0.0506176	0.0511099	0.0505431	0.0509677	0.0502731	0.0487102	0.0485601	0.0481081	0.0478355	0.0471751	0.048611	0.0480715	0.0485375	0.0490738	0.0482911	0.0498228	0.0494525	0.0494394	0.0490434	0.048524	0.0481498	0.0480962	0.0477123	0.0471371	0.0475752	0.0479058	0.0485613	0.0485573	0.0485026	0.0484066	0.0472182	0.0474591	0.0473812	0.047022	0.0470508	0.0463559	0.0456893	0.0449323	0.0452271	0.0465093	0.0468389	0.0454507	0.045289
3.21512e+12	0.0484319	0.0490201	0.0490974	0.050088	0.0497374	0.0500199	0.0501462	0.0494159	0.0493849	0.0492528	0.0487018	0.0484005	0.0486639	0.0485733	0.0482028	0.0482195	0.0485782	0.0486713	0.0492586	0.0502197	0.0495073	0.050596	0.0502601	0.050974	0.0517779	0.0513869	0.0513961	0.0517054	0.0514927	0.0507381	0.050915	0.0500233	0.0494068	0.0489597	0.0482806	0.0486695	0.0483403	0.047848	0.0481238	0.0480699	0.0481816	0.047396	0.0486487	0.0478224	0.0482427	0.0477823	0.0477674	0.04751	0.0466649
3.31883e+12	0.0495947	0.0488252	0.0493344	0.0497978	0.0496422	0.0503432	0.0507101	0.0513731	0.050987	0.049707	0.048813	0.0489722	0.0498962	0.0492563	0.0485405	0.04756	0.0472747	0.0472104	0.047712	0.0483781	0.048143	0.0484591	0.0478074	0.0478178	0.0479684	0.0479109	0.0488887	0.049248	0.0487495	0.048393	0.0478978	0.0467784	0.0470861	0.047338	0.0477779	0.0482453	0.0472805	0.047985	0.0486925	0.0483094	0.04835	0.0489694	0.0491848	0.0483269	0.0478078	0.0475645	0.047086	0.0466776	0.045313
3.42255e+12	0.0475853	0.0486815	0.0486433	0.0485103	0.0489295	0.0504508	0.049686	0.0491183	0.0490599	0.0476444	0.0479575	0.0475911	0.0483758	0.0480408	0.0481019	0.0472809	0.0472289	0.0466882	0.0463017	0.0472975	0.047945	0.0478044	0.0481266	0.0484639	0.0468738	0.0465419	0.0471731	0.0483105	0.0490857	0.0490469	0.0483482	0.0483429	0.0476443	0.047749	0.0482344	0.0485724	0.0477792	0.0477383	0.0460294	0.0451781	0.0460376	0.0463663	0.0468829	0.0463463	0.046788	0.0460088	0.0463651	0.0457641	0.0455283
3.52626e+12	0.0510678	0.0510459	0.0520519	0.0526151	0.0518932	0.0514714	0.0515502	0.051537	0.0507839	0.0504743	0.0499859	0.0504071	0.0495548	0.0498517	0.0506178	0.0498092	0.0496047	0.0498619	0.0511672	0.0514368	0.0511375	0.0498438	0.0492943	0.0475755	0.0469522	0.0478479	0.0474896	0.0473779	0.0469885	0.0474587	0.0469298	0.0472709	0.0489724	0.0496812	0.0500528	0.048565	0.0486986	0.0486055	0.0479135	0.0472686	0.0479815	0.0483527	0.046807	0.0473147	0.0471216	0.0475245	0.0473412	0.0462707	0.0450296
3.62997e+12	0.0513983	0.0519981	0.0515639	0.0515604	0.0509348	0.0501003	0.0492223	0.0486121	0.0483514	0.0482349	0.0480788	0.0481408	0.048775	0.0483574	0.0486949	0.0483486	0.0482732	0.0485276	0.0486253	0.0496522	0.0498754	0.049116	0.0483709	0.0494434	0.0491184	0.0492675	0.0493445	0.0495645	0.0491041	0.0489414	0.0480461	0.0477357	0.0476229	0.0471381	0.0463932	0.0460062	0.0460246	0.0451136	0.0459039	0.0447125	0.0453738	0.0462065	0.0455452	0.0452328	0.0457978	0.0462581	0.0468091	0.0473448	0.0460893
3.73369e+12	0.0474169	0.048148	0.0481254	0.0488588	0.0482392	0.0481421	0.0478126	0.0484625	0.0483606	0.0484193	0.0485102	0.0487364	0.0499813	0.0505377	0.0509333	0.0505176	0.0499838	0.0506146	0.0506542	0.0513158	0.051473	0.0511738	0.0503855	0.0500916	0.0499838	0.0500482	0.0515177	0.0507534	0.0505592	0.0502378	0.0504318	0.0500464	0.0502613	0.0495594	0.0489847	0.0486635	0.0472796	0.0464295	0.0458435	0.045783	0.0452776	0.0454675	0.0457757	0.0456104	0.045793	0.0465047	0.0468518	0.0469826	0.0465842
3.8374e+12	0.0501688	0.0504324	0.0512535	0.0508013	0.0517269	0.0521106	0.0511271	0.0503517	0.049304	0.0487493	0.0480167	0.0479751	0.048037	0.049813	0.0487622	0.0482071	0.0478966	0.0472769	0.0479104	0.0486734	0.0486976	0.0487728	0.0481952	0.0465659	0.0464239	0.046354	0.0472196	0.0478001	0.0487938	0.0490589	0.0496766	0.0484689	0.0481738	0.0482985	0.0477815	0.0473276	0.0466012	0.0466627	0.045097	0.0448503	0.0442581	0.0446995	0.0452341	0.0451922	0.0462038	0.0458113	0.0466581	0.0456868	0.045842
3.94112e+12	0.048137	0.0486731	0.0489174	0.0484265	0.0478831	0.0481063	0.0477164	0.048391	0.0487501	0.0494199	0.0506714	0.0506022	0.0497313	0.0506081	0.0508758	0.0491622	0.0490901	0.048778	0.0483411	0.0481085	0.0470822	0.0469071	0.0466149	0.0465118	0.0472627	0.0491404	0.0487832	0.0490252	0.0492705	0.0485869	0.0489494	0.0493057	0.0496098	0.0491231	0.0483544	0.0480777	0.0481101	0.0483198	0.0476682	0.0479905	0.0484471	0.0478273	0.0478489	0.047842	0.0476892	0.0468893	0.0470974	0.0469919	0.0467127
4.04483e+12	0.0496984	0.0500428	0.0501703	0.0492362	0.0490801	0.049041	0.0503446	0.0499192	0.0501278	0.0505361	0.0491673	0.049246	0.0491007	0.0492023	0.0482206	0.0475176	0.046362	0.0468993	0.0470385	0.0453606	0.0463045	0.0456009	0.0457136	0.0457871	0.0455687	0.0455776	0.0460046	0.0458719	0.0467298	0.0469747	0.0459754	0.0476553	0.047407	0.0482337	0.0488852	0.0486542	0.0490888	0.0484954	0.0477798	0.0478228	0.046927	0.0460783	0.046177	0.0446314	0.0446521	0.045272	0.0448458	0.0453806	0.0456391
4.14854e+12	0.0482158	0.0478651	0.0479006	0.0476184	0.0471448	0.0486387	0.0487119	0.0485085	0.0490728	0.0486941	0.0497024	0.050355	0.0496268	0.0501647	0.0498888	0.0488703	0.0480586	0.0488356	0.049137	0.0489714	0.0484835	0.0484471	0.0498336	0.050155	0.0496937	0.0498868	0.0501225	0.0506125	0.0499165	0.0496126	0.0487429	0.0484409	0.0470098	0.0463489	0.0472672	0.0473018	0.0469476	0.0455372	0.046407	0.0469258	0.0471046	0.0461064	0.046658	0.0464698	0.0460627	0.0455031	0.0454863	0.0452965	0.0446519
4.25226e+12	0.0480003	0.0484255	0.0481066	0.0484391	0.048855	0.0501754	0.0515803	0.0517605	0.0515443	0.0516161	0.0520972	0.0513291	0.0515202	0.0523894	0.0519029	0.0505991	0.0498603	0.0496375	0.0494708	0.0487732	0.048977	0.0504906	0.0501506	0.0492596	0.0496434	0.0497087	0.0493457	0.0487777	0.0487395	0.0491753	0.0473252	0.0466627	0.0464625	0.0476973	0.0481802	0.0480027	0.0486453	0.0501041	0.0500653	0.0495913	0.0511026	0.0503947	0.0492778	0.0480612	0.0465555	0.0460428	0.0457219	0.0449159	0.0443895
4.35597e+12	0.0473325	0.0476248	0.0481556	0.0490627	0.0495804	0.0493349	0.0481972	0.0473785	0.0477919	0.0475168	0.0473726	0.0480402	0.0472961	0.0470136	0.0470124	0.0479652	0.0479337	0.0481784	0.048144	0.0495005	0.050283	0.0499308	0.0501988	0.0507247	0.0512506	0.0510333	0.0514185	0.051711	0.0529089	0.0514673	0.0516692	0.0509595	0.0498488	0.0479796	0.0465581	0.0462159	0.0460932	0.0459503	0.0451643	0.0450512	0.0448783	0.0448074	0.0461813	0.0481002	0.0482538	0.0474631	0.0465222	0.0467751	0.04615
4.45968e+12	0.0470719	0.0475002	0.0488882	0.0486553	0.0481154	0.0479546	0.0479492	0.0493979	0.0489689	0.0477077	0.0491951	0.0490818	0.0482379	0.0484898	0.0490398	0.0492172	0.0493355	0.0485346	0.0490249	0.0499865	0.0494173	0.0489093	0.0487766	0.0482067	0.0480058	0.0478901	0.0476174	0.0478047	0.0471316	0.0468531	0.0468038	0.0459841	0.0462595	0.0474725	0.0477245	0.0483798	0.048612	0.048514	0.0484586	0.0482767	0.0481268	0.0488462	0.048494	0.0474671	0.0471826	0.0459407	0.04538	0.0457408	0.0456869
4.5634e+12	0.0489079	0.0494885	0.0501241	0.0502814	0.0504805	0.0500721	0.0502796	0.0507378	0.0512163	0.0502018	0.0510287	0.0517698	0.0508783	0.0513036	0.0497091	0.0487826	0.048398	0.0474721	0.0476967	0.0480006	0.0468655	0.0458498	0.0463673	0.0467327	0.0477658	0.0493885	0.048504	0.0488747	0.0487155	0.048509	0.0483253	0.0484693	0.0485775	0.0487304	0.049364	0.0478514	0.0489387	0.0483918	0.0489189	0.0484674	0.0491952	0.0488753	0.0486178	0.047501	0.0474552	0.0482097	0.0480946	0.0484554	0.046662
4.66711e+12	0.0478865	0.0487476	0.0496944	0.0502149	0.0492864	0.049731	0.0495379	0.0501658	0.0496762	0.0503176	0.0511359	0.0508149	0.0506263	0.0506598	0.0509328	0.0502223	0.0498178	0.0494887	0.0487643	0.0491806	0.0487497	0.0489636	0.0484601	0.0476603	0.0479852	0.0474203	0.047843	0.047861	0.0487612	0.0485144	0.0476202	0.0471946	0.0471202	0.0480236	0.0478711	0.0483588	0.0479781	0.0480255	0.0478524	0.0464384	0.0461809	0.046393	0.0470287	0.0465546	0.0456888	0.0460319	0.0457939	0.0462318	0.0452103
4.77082e+12	0.0483359	0.0487313	0.0487461	0.049553	0.0494553	0.0504832	0.0500018	0.050225	0.050657	0.0504157	0.0510148	0.0510764	0.0500487	0.0495028	0.0492323	0.0486215	0.047842	0.0479114	0.0476956	0.0470748	0.0469417	0.046533	0.0471676	0.0471221	0.0470571	0.0472511	0.0482023	0.0483071	0.0487136	0.0486664	0.0473653	0.0477765	0.0478232	0.0479634	0.0478663	0.0480751	0.0481831	0.0478557	0.0483754	0.0480037	0.0496203	0.0487734	0.0483334	0.0481216	0.0483831	0.0483283	0.0481202	0.0470809	0.0460508
4.87454e+12	0.0494986	0.0495959	0.0497366	0.050609	0.0500316	0.0506461	0.0497341	0.0504619	0.0508508	0.0513125	0.0519457	0.0521026	0.0521816	0.0524184	0.0518766	0.0513437	0.0520736	0.0513861	0.0512519	0.0500132	0.0499755	0.0497304	0.0503409	0.0501779	0.050231	0.049927	0.0500794	0.049701	0.0496774	0.049672	0.0480811	0.0483598	0.0479656	0.0480164	0.0478179	0.0480057	0.0476544	0.0475641	0.0472784	0.0468407	0.0471095	0.0463323	0.0458274	0.0450551	0.0451703	0.0440112	0.0438172	0.0440697	0.0438313
4.97825e+12	0.050496	0.0505672	0.0501797	0.0496203	0.0498451	0.0498606	0.0502905	0.0509974	0.0505269	0.0505271	0.0507755	0.0508918	0.0507184	0.0520317	0.0519745	0.0518655	0.0516004	0.0505658	0.0508926	0.0512906	0.0514397	0.0505955	0.0503802	0.0500211	0.0496315	0.0486148	0.0477983	0.0492743	0.0487695	0.0486579	0.0477502	0.0480183	0.0483479	0.0478147	0.0471604	0.0472065	0.0480777	0.0470875	0.0470698	0.0464466	0.0470426	0.0471217	0.0467831	0.0463892	0.0472354	0.0472936	0.0464463	0.0449168	0.0441407
5.08196e+12	0.0515245	0.0511208	0.0504539	0.0505724	0.0502591	0.0501072	0.0495056	0.0482069	0.0471959	0.0480558	0.0473592	0.0469261	0.0470484	0.0464988	0.0462946	0.0464043	0.0465986	0.0465902	0.0469709	0.0460124	0.0461875	0.0463307	0.0469031	0.0473252	0.0468533	0.0475209	0.0484377	0.0488227	0.0490737	0.0497669	0.0495063	0.0491988	0.0488361	0.0483091	0.0483991	0.046891	0.0470107	0.0462002	0.0453969	0.0442694	0.0445396	0.0448814	0.0444101	0.0444494	0.0445022	0.0445968	0.0437848	0.0436755	0.0442017
5.18568e+12	0.050255	0.0506989	0.0496736	0.0501229	0.0501458	0.0504415	0.0498741	0.0496467	0.0493538	0.0488146	0.0488098	0.0487502	0.0499401	0.0494284	0.0489955	0.0481303	0.0472022	0.0465983	0.0465624	0.0471781	0.0465654	0.0464872	0.0447564	0.0455966	0.045514	0.0450687	0.0463211	0.0473731	0.0474765	0.047566	0.0482553	0.0475448	0.0489421	0.0487982	0.0489046	0.049444	0.0488395	0.0480192	0.0478102	0.0476105	0.0464124	0.0461652	0.0454404	0.0442459	0.0432451	0.0433204	0.0441149	0.0435091	0.0425652
5.28939e+12	0.0493152	0.0502327	0.0499628	0.0503579	0.0495807	0.0509049	0.0508105	0.0506004	0.0506336	0.0507402	0.0509634	0.0508462	0.0511018	0.0514024	0.0513421	0.0494081	0.0494821	0.0500485	0.0501731	0.0502517	0.04991	0.0491966	0.0495539	0.0494351	0.0502923	0.051157	0.050369	0.0510574	0.0506953	0.0504177	0.0503663	0.0517246	0.0515642	0.0507562	0.0509924	0.0504702	0.0505009	0.049623	0.0489933	0.0480158	0.0478254	0.0468502	0.0460859	0.0459551	0.0448883	0.044803	0.0450593	0.0443788	0.044391
5.39311e+12	0.0474045	0.0493188	0.0492442	0.0501295	0.0497737	0.0493768	0.0499327	0.0503188	0.0509635	0.0513968	0.0523099	0.0507931	0.0508106	0.0512089	0.0508867	0.0511901	0.051063	0.0489418	0.0488649	0.0482713	0.0484689	0.0486141	0.0486056	0.0478098	0.0475669	0.0474374	0.0465839	0.048122	0.0475969	0.0473621	0.0473986	0.0471072	0.0475308	0.0475034	0.048062	0.0485181	0.0491029	0.0489914	0.0488547	0.0488318	0.0469894	0.0469355	0.0461753	0.0445011	0.0438273	0.0435192	0.0437555	0.0431998	0.0438333
5.49682e+12	0.0517048	0.0509778	0.0509181	0.0506362	0.049049	0.0502768	0.0497683	0.0503559	0.049712	0.0495264	0.0493158	0.0502285	0.0497316	0.0494871	0.0504238	0.0492163	0.0499376	0.0489877	0.0495692	0.0494547	0.0492652	0.0480817	0.0478823	0.0473583	0.0466064	0.0459979	0.0445889	0.0445439	0.0440868	0.0444261	0.0443493	0.0451806	0.0451871	0.0466053	0.0464952	0.0463246	0.0472997	0.0481534	0.049067	0.0485923	0.0486054	0.048462	0.0489229	0.0480305	0.0485695	0.048627	0.0476488	0.0474192	0.046084
5.60053e+12	0.0485992	0.0494367	0.0488197	0.0484403	0.0479571	0.0481128	0.0485501	0.0488498	0.0479961	0.0474839	0.0469404	0.0459983	0.046234	0.0464637	0.0470254	0.0469317	0.0467574	0.04603	0.047185	0.0476882	0.0477258	0.0478104	0.0469059	0.0482257	0.0475965	0.0475663	0.0470262	0.0475792	0.0479309	0.0480441	0.0476558	0.0474244	0.0481115	0.0473979	0.0486515	0.0481615	0.048464	0.0478883	0.0472989	0.0476335	0.0473505	0.0467091	0.0466068	0.0461865	0.0449985	0.044779	0.0448525	0.0446431	0.0435606
5.70425e+12	0.049829	0.0490816	0.0499476	0.0494947	0.0492206	0.0493301	0.0490255	0.0480258	0.0484244	0.0473468	0.047324	0.0491919	0.0481246	0.048166	0.0479074	0.0473749	0.0470264	0.0478145	0.0487685	0.0492051	0.0490282	0.0479479	0.0478113	0.0471279	0.047292	0.0476507	0.048214	0.0478414	0.0479869	0.0482368	0.0473611	0.0466096	0.0472491	0.0475066	0.047839	0.0468315	0.045994	0.0460845	0.0445832	0.044027	0.0445603	0.0443289	0.043141	0.0423324	0.0413765	0.0421972	0.0424392	0.0404743	0.0406117
5.80796e+12	0.0490302	0.0507252	0.0507071	0.0500101	0.049917	0.051025	0.0519188	0.0525458	0.0516086	0.0510378	0.0503055	0.049762	0.0496258	0.0497427	0.0495081	0.0477486	0.046433	0.0456811	0.0452379	0.0457803	0.0474467	0.0470946	0.0478033	0.0484914	0.0473957	0.0485409	0.0482331	0.0474528	0.0473884	0.0474663	0.045797	0.0446296	0.0445953	0.0444265	0.0449975	0.0444008	0.0445985	0.0443231	0.0447338	0.0449709	0.044834	0.0459467	0.0442954	0.0429265	0.0422087	0.0413774	0.0419933	0.0421326	0.0412522
5.91167e+12	0.0469693	0.0468927	0.0470797	0.0476654	0.0468825	0.0470346	0.0474377	0.0480171	0.0485629	0.0496521	0.0498032	0.0503958	0.0507367	0.0510375	0.0514445	0.0510028	0.0499756	0.0500385	0.0495698	0.0486731	0.0478874	0.046708	0.0457099	0.045432	0.0448237	0.0446023	0.0459065	0.045528	0.0459789	0.0465027	0.0458128	0.0461089	0.0467224	0.0466859	0.0476573	0.0474695	0.045927	0.0451477	0.0452361	0.0449891	0.0456273	0.0453305	0.044925	0.0447251	0.0435255	0.0431634	0.0432937	0.0436874	0.0420136
6.01539e+12	0.0503658	0.0505097	0.0512069	0.0504165	0.0499896	0.0504247	0.0512512	0.0504386	0.0506107	0.0506383	0.0496904	0.0494732	0.0493936	0.0493412	0.0485471	0.0478133	0.0461845	0.046442	0.0460491	0.0464081	0.0468761	0.0477626	0.0472357	0.0476113	0.0489762	0.0481527	0.0482688	0.0477108	0.0478321	0.0471751	0.0467838	0.0456409	0.0462121	0.0464951	0.0457162	0.0455851	0.0463785	0.0459065	0.0458606	0.0462544	0.0454169	0.0452708	0.0437305	0.042652	0.0428815	0.0432901	0.0426793	0.0428597	0.0418877
6.1191e+12	0.0477815	0.0490554	0.0500104	0.0499004	0.0494363	0.0494276	0.049653	0.0501171	0.049794	0.0497023	0.0486136	0.0490324	0.0485431	0.0486747	0.0482547	0.0477777	0.0479611	0.0478109	0.0469358	0.0465685	0.0466027	0.0459737	0.0458522	0.0457935	0.0462681	0.0456315	0.0461523	0.0469105	0.047459	0.0474557	0.0474602	0.0470274	0.0462942	0.0466799	0.0470691	0.0483828	0.0472795	0.0457377	0.0460773	0.046298	0.0465475	0.0466494	0.0470578	0.0463938	0.0462836	0.0452394	0.0444701	0.0451398	0.0442711
6.22281e+12	0.0481258	0.0495822	0.0501422	0.0498876	0.0498262	0.0490983	0.0489711	0.0488637	0.0477273	0.0481429	0.0478507	0.0466874	0.0463902	0.0470825	0.0470854	0.0469892	0.0470064	0.0469713	0.0481111	0.0484661	0.0485233	0.0487263	0.0493291	0.0486687	0.0490417	0.0493262	0.0494818	0.049979	0.0501645	0.0492146	0.0491473	0.0491892	0.0485208	0.0486592	0.0484865	0.0473963	0.0458333	0.0459374	0.0452542	0.0464887	0.0469839	0.0460155	0.0450459	0.0452403	0.0448543	0.0458448	0.045752	0.0440568	0.0427182
6.32653e+12	0.0532383	0.0534272	0.0536611	0.0533087	0.0527952	0.0520889	0.0504769	0.050632	0.0502822	0.0511036	0.0505975	0.0507141	0.0502394	0.0505627	0.0503987	0.050798	0.0514716	0.0504003	0.0504904	0.0493261	0.0500642	0.0485802	0.0483455	0.0484684	0.0481247	0.0484956	0.0475873	0.0476707	0.0469977	0.0469065	0.046383	0.0464032	0.0466563	0.046626	0.0475457	0.0471538	0.0474358	0.0475497	0.047407	0.0476792	0.047051	0.0475668	0.0474841	0.0459885	0.0446051	0.0444418	0.0439322	0.0439212	0.0428262
6.43024e+12	0.0490123	0.0487216	0.0483596	0.0482157	0.0471761	0.0479235	0.0480734	0.0481029	0.048636	0.0489839	0.0491516	0.0489364	0.0492999	0.0490213	0.04864	0.0487937	0.0471567	0.048204	0.0474967	0.0472952	0.0471714	0.0472109	0.0466263	0.0469356	0.0472341	0.0477342	0.0488954	0.0482774	0.0487666	0.0481394	0.0472125	0.0471176	0.0479211	0.046602	0.0471867	0.0457314	0.0454664	0.0458069	0.0451468	0.0447755	0.0448643	0.0451998	0.0432336	0.0436782	0.0427237	0.0430062	0.0428461	0.0414224	0.0404359
6.53395e+12	0.0476802	0.0483203	0.0478041	0.0492555	0.048862	0.0484934	0.0473692	0.0472407	0.0487459	0.0493754	0.0498025	0.0489097	0.0492749	0.0486574	0.0490849	0.0488578	0.048634	0.0498706	0.0482536	0.0486779	0.0477466	0.0482199	0.0482929	0.0475033	0.0474404	0.0476469	0.0484816	0.046775	0.0481902	0.0475108	0.0478994	0.0469904	0.0463673	0.0469447	0.046688	0.0461477	0.0462063	0.0459934	0.045033	0.0459785	0.0460839	0.0460896	0.0456957	0.0454025	0.0447317	0.0442633	0.0423437	0.0425695	0.0425105
6.63767e+12	0.0501097	0.0505705	0.05009	0.0508558	0.0509613	0.0510337	0.0503206	0.0495667	0.0483984	0.048115	0.0481927	0.0483274	0.0484464	0.0483146	0.0472312	0.0469097	0.0471147	0.0478839	0.0474594	0.0490452	0.0485827	0.0476821	0.0480708	0.0483631	0.0486747	0.0485754	0.0480965	0.0475624	0.047629	0.0463806	0.045633	0.0459375	0.044876	0.0440766	0.0442208	0.0430949	0.043197	0.0425613	0.0430132	0.0424144	0.042599	0.0423026	0.0422424	0.0421457	0.0413191	0.0412391	0.0396749	0.0390898	0.0391438
6.74138e+12	0.0489187	0.05008	0.0497239	0.0491032	0.0500119	0.0492828	0.0492964	0.0492042	0.0503708	0.0503495	0.0494836	0.0485645	0.048064	0.0491967	0.0483438	0.0484907	0.0475729	0.0465085	0.0462965	0.0465302	0.0474231	0.0477094	0.048465	0.0488256	0.047625	0.0472818	0.0481166	0.0480187	0.0469873	0.046125	0.0446629	0.0441415	0.0443011	0.0434754	0.0439303	0.0442453	0.0431136	0.0435805	0.043544	0.0429765	0.0431788	0.0430391	0.0422067	0.0417897	0.0416345	0.0416418	0.0409668	0.0401238	0.0391402
6.8451e+12	0.0486414	0.048529	0.0478637	0.0478313	0.047242	0.047979	0.0483424	0.0490137	0.0485102	0.0481606	0.0483634	0.0476121	0.0478301	0.0475441	0.0483032	0.0474958	0.0483518	0.0475018	0.0472785	0.0488568	0.0483902	0.0485697	0.0483549	0.0484544	0.0470041	0.0466551	0.0473931	0.0472756	0.0479723	0.0466927	0.0472114	0.0471781	0.0466515	0.0470759	0.0469281	0.0473141	0.0462117	0.0464788	0.0454173	0.0442066	0.0433803	0.0420261	0.0421629	0.0410768	0.0402433	0.0396045	0.0387102	0.0376677	0.0370804
6.94881e+12	0.0467513	0.0476343	0.0475565	0.0482101	0.0470507	0.0471085	0.0471457	0.0471493	0.0475568	0.0468575	0.048117	0.0471483	0.0475939	0.0463595	0.0485128	0.0483393	0.0482383	0.0481063	0.0476911	0.0484162	0.048295	0.0492057	0.0491615	0.0500461	0.0478597	0.0484646	0.0485801	0.0488153	0.0494656	0.049194	0.0479296	0.0470991	0.0462773	0.0459819	0.0465007	0.0454529	0.0450389	0.045282	0.0439342	0.0428974	0.0434436	0.0430272	0.0429553	0.0422365	0.0413906	0.0410556	0.0402241	0.0394296	0.0391211
7.05252e+12	0.0498941	0.0509935	0.0500302	0.0492151	0.0481094	0.0491498	0.0486125	0.0497767	0.0485329	0.0483775	0.0485799	0.0478055	0.0469092	0.0483542	0.0477769	0.045888	0.0463226	0.0452556	0.0464291	0.0474057	0.0473183	0.0472734	0.047667	0.0476703	0.0480921	0.0486884	0.049182	0.049249	0.0475306	0.0461306	0.0451757	0.0446086	0.045367	0.0451482	0.0451328	0.0447264	0.0434614	0.0439707	0.0456986	0.0459834	0.0459649	0.0460901	0.0453894	0.0434291	0.0430433	0.042376	0.0419502	0.0411963	0.0383679
7.15624e+12	0.0493118	0.0500087	0.0501076	0.0501596	0.0500546	0.0505268	0.0511153	0.0512192	0.0506526	0.0496826	0.0486555	0.0478863	0.0479803	0.0473104	0.0472236	0.0462748	0.0453828	0.0457627	0.0457494	0.0464546	0.0457483	0.0453783	0.0464373	0.0467915	0.0467799	0.0470728	0.0475447	0.0469412	0.0473781	0.0468131	0.0473625	0.0470343	0.0454023	0.0447011	0.0447321	0.0436073	0.0435433	0.0431493	0.0420783	0.0427137	0.0424301	0.0423364	0.0423582	0.0418009	0.0411748	0.0417672	0.0405122	0.0397873	0.0395152
7.25995e+12	0.0509923	0.0510502	0.0499347	0.0500747	0.0500067	0.0496454	0.0496507	0.0500487	0.0492795	0.0497436	0.0484709	0.0481302	0.0467271	0.046441	0.0455834	0.044689	0.0450203	0.0448536	0.0447296	0.0442642	0.0445208	0.0448418	0.0451737	0.0452834	0.0467658	0.0471355	0.0467862	0.0466918	0.0469936	0.0466336	0.047	0.0460819	0.0460004	0.045736	0.0446746	0.0438848	0.042387	0.0414657	0.0407437	0.040899	0.0398031	0.0407043	0.0400809	0.0393036	0.0396313	0.0399084	0.040122	0.0397684	0.0388894
7.36366e+12	0.0504637	0.0505162	0.0508065	0.0508579	0.0509553	0.0507846	0.0516385	0.0503885	0.0504481	0.0498705	0.0501749	0.0497254	0.0489451	0.0489336	0.0496632	0.0498103	0.0496811	0.0499142	0.0491816	0.0501927	0.049515	0.049484	0.048892	0.0490454	0.048011	0.0476515	0.047376	0.0471876	0.0468719	0.0460472	0.0460232	0.0458016	0.0458177	0.0450535	0.044605	0.0439332	0.0437463	0.0436657	0.0426175	0.0423054	0.0414799	0.0407931	0.0409427	0.0398713	0.0403881	0.0397877	0.0384389	0.0378218	0.0380158
7.46738e+12	0.0493353	0.0498291	0.0500134	0.0505076	0.0499218	0.0498288	0.0498278	0.0497821	0.0502572	0.0497955	0.0491405	0.0478349	0.04734	0.0462035	0.0463313	0.0462435	0.0449505	0.0448468	0.044151	0.044658	0.0452629	0.0459623	0.0458023	0.0452651	0.0456508	0.0447327	0.0458709	0.0451803	0.0452336	0.0451286	0.0449502	0.0443051	0.0426534	0.0430184	0.0420787	0.0413862	0.0402198	0.040385	0.0393162	0.0378314	0.0372921	0.0366804	0.0372933	0.0364301	0.0356674	0.0356613	0.035141	0.0345484	0.0332323
7.57109e+12	0.0477457	0.048166	0.0477503	0.0480423	0.0476229	0.0471051	0.0477294	0.0484028	0.0484261	0.048387	0.0477059	0.0478065	0.0482508	0.0483712	0.0497424	0.0499079	0.0492251	0.0485607	0.0488422	0.0492251	0.0492313	0.0477138	0.0477402	0.0479419	0.0473561	0.0468825	0.0469244	0.047405	0.0470408	0.0468399	0.0469272	0.0474219	0.0466874	0.0459881	0.0453558	0.0445091	0.0434602	0.0431194	0.041851	0.0410201	0.040815	0.0399877	0.0387341	0.0377436	0.0369648	0.0374087	0.0373204	0.0356492	0.0348098
7.6748e+12	0.0487204	0.0497067	0.0491269	0.0491247	0.0487159	0.0495428	0.0500531	0.0500957	0.0490138	0.049404	0.0506962	0.0501511	0.0509544	0.0505143	0.0502944	0.0488996	0.0489371	0.0483121	0.048153	0.0480138	0.0464317	0.0462984	0.04597	0.0464202	0.0453826	0.044885	0.0435644	0.0429156	0.0424889	0.0411346	0.0412989	0.0415829	0.0403766	0.040458	0.0406496	0.0411008	0.041687	0.0413068	0.0420514	0.0420282	0.0413476	0.0407704	0.0400551	0.0381675	0.0367645	0.0353058	0.0335403	0.0335966	0.0310458
7.77852e+12	0.0452205	0.0456777	0.0460365	0.046405	0.0462354	0.0463792	0.0462082	0.0463284	0.046524	0.0472097	0.0473388	0.0471792	0.0476059	0.0478578	0.0478991	0.0479589	0.0473868	0.0480477	0.0485942	0.0494236	0.048836	0.0485837	0.0473908	0.046924	0.0463294	0.0456645	0.0458726	0.0450446	0.0448798	0.0455966	0.0457798	0.0448998	0.0454094	0.0445296	0.0444959	0.0433332	0.0419873	0.0416667	0.0408605	0.039112	0.0382111	0.0371694	0.0358815	0.0349716	0.0332915	0.0325357	0.0326866	0.0307369	0.0289257
7.88223e+12	0.0478787	0.048987	0.0494575	0.0496378	0.0494363	0.0504498	0.049838	0.0485751	0.0490094	0.0486156	0.0476983	0.0464694	0.0467145	0.0467141	0.0465585	0.0458388	0.0467091	0.0471663	0.0471302	0.0470342	0.0474287	0.0476326	0.0478423	0.0468709	0.0457117	0.0455214	0.0460855	0.0456904	0.0459497	0.0453323	0.0447527	0.0441887	0.0433883	0.0437482	0.0442834	0.0432909	0.0424318	0.041393	0.0416321	0.0403022	0.0402259	0.0402001	0.0393347	0.0370563	0.0363829	0.0354308	0.0340805	0.0336786	0.0307458
7.98594e+12	0.0486517	0.0483995	0.0487945	0.04828	0.0486937	0.0490044	0.0491023	0.0502949	0.0492856	0.0483477	0.0485507	0.0481471	0.0478629	0.0472494	0.0466542	0.0455455	0.0452959	0.0442557	0.0435643	0.0432713	0.043267	0.0438833	0.0431506	0.0435775	0.043879	0.0447979	0.0452533	0.0453728	0.0464647	0.0475844	0.0467742	0.0469575	0.0472159	0.046462	0.0454884	0.0436467	0.0421494	0.0414287	0.0410091	0.0390424	0.0396224	0.0386581	0.0377309	0.0362758	0.0348892	0.0350735	0.0344778	0.0342	0.0326708
8.08966e+12	0.0500402	0.0509011	0.0492158	0.049193	0.0484834	0.0490184	0.0480004	0.0474228	0.047347	0.047053	0.0459293	0.045612	0.0465062	0.0468899	0.046871	0.0453504	0.0452545	0.0464753	0.0457314	0.0455236	0.0466636	0.0462075	0.046148	0.0456683	0.0453789	0.0455231	0.0450144	0.0434277	0.0438539	0.0445434	0.0441885	0.0436406	0.0423481	0.0421621	0.041902	0.0404883	0.0402128	0.0405709	0.0405655	0.0391384	0.0382801	0.0381873	0.0370687	0.0355251	0.0350235	0.035061	0.0343697	0.0326383	0.0296572
8.19337e+12	0.0513704	0.0520384	0.0508012	0.0501883	0.0502662	0.0496281	0.0502752	0.0501876	0.048713	0.0476655	0.0465278	0.0469748	0.047901	0.0485105	0.0480204	0.0471726	0.0464299	0.0453606	0.0462857	0.0464669	0.0467919	0.0459446	0.0454451	0.0447015	0.0443394	0.0450283	0.045342	0.0457816	0.0454047	0.0453444	0.0454591	0.0455832	0.0442516	0.0440495	0.0431891	0.0413521	0.0411656	0.041114	0.0405936	0.0402773	0.0388913	0.0377059	0.0375212	0.0354279	0.0341322	0.0343072	0.032606	0.0305214	0.0282087
8.29709e+12	0.0491202	0.0494506	0.0491652	0.0499551	0.0498988	0.0499157	0.050838	0.0507506	0.0505076	0.0493775	0.0489597	0.048278	0.048042	0.0483239	0.0485865	0.048055	0.0472605	0.0477361	0.0484809	0.0508672	0.0508314	0.0506252	0.0502899	0.0494346	0.04863	0.0487876	0.0484595	0.0470163	0.0452314	0.0423263	0.0416282	0.04079	0.0407608	0.0403899	0.0394263	0.0391803	0.0385204	0.038162	0.0380986	0.0387	0.0381461	0.0374328	0.0360135	0.0349612	0.0344299	0.0331889	0.0315199	0.0299873	0.0274388
8.4008e+12	0.0470257	0.0474801	0.0469055	0.0479354	0.0471649	0.047685	0.0473924	0.0461513	0.0455559	0.04462	0.0456845	0.0455609	0.0454113	0.0442183	0.0443021	0.0436745	0.0443578	0.0453213	0.0459398	0.0460364	0.0452536	0.0436708	0.0436082	0.0451516	0.0455014	0.0455432	0.0446911	0.0439019	0.0434927	0.0428807	0.0421857	0.0424889	0.0415408	0.039998	0.0390069	0.0382554	0.0385852	0.0372195	0.0352794	0.0349626	0.0342625	0.0335274	0.0332764	0.0315543	0.0296518	0.0282641	0.0257102	0.0244902	0.0235356
8.50451e+12	0.0488009	0.0493784	0.0491942	0.0489114	0.0482058	0.0484564	0.049089	0.0492925	0.0508431	0.0505	0.0507673	0.0508204	0.0500506	0.0499486	0.0503758	0.0494324	0.0484013	0.0491953	0.0479192	0.0468606	0.0454076	0.045727	0.045778	0.0459184	0.0445364	0.0445656	0.0444629	0.0430287	0.0427101	0.04336	0.042593	0.0421363	0.0420039	0.040809	0.0418845	0.0409011	0.0404871	0.0401891	0.0387244	0.037457	0.037007	0.0344706	0.0326738	0.0308435	0.0290948	0.027604	0.025457	0.023294	0.0213432
8.60823e+12	0.045036	0.0453803	0.0454301	0.0454578	0.0461505	0.0482239	0.0493036	0.0498349	0.0501907	0.049436	0.0498666	0.049614	0.0495658	0.0493548	0.0480903	0.0464531	0.0456298	0.0451209	0.0443436	0.045675	0.0454676	0.045259	0.0446782	0.0452411	0.0459481	0.04538	0.0442413	0.0446553	0.0439239	0.0431317	0.0424672	0.0430446	0.0432098	0.0415601	0.0406985	0.0404536	0.04095	0.0396757	0.0384811	0.0367848	0.0356669	0.032668	0.0308567	0.0285499	0.0269839	0.0252503	0.0230948	0.0213291	0.0195897
8.71194e+12	0.0508583	0.0511039	0.051298	0.0516766	0.0514014	0.0521149	0.0516763	0.0511946	0.0501257	0.0490523	0.0485661	0.0484686	0.0470123	0.0466622	0.0464222	0.044779	0.0450317	0.0447963	0.0445353	0.0443314	0.0429208	0.0423211	0.0426097	0.0427819	0.0425144	0.0424762	0.0422388	0.0405025	0.041001	0.0408583	0.0413229	0.0419323	0.0416205	0.0406784	0.0397283	0.0385916	0.0369251	0.0375875	0.0353565	0.0343394	0.033413	0.0320683	0.0298322	0.0273476	0.0257305	0.023143	0.0225387	0.0201876	0.017791
8.81565e+12	0.0483203	0.0473037	0.0476235	0.0477357	0.0480248	0.0491736	0.0487048	0.0496947	0.0498555	0.0498872	0.0498354	0.0507189	0.0505756	0.0497777	0.0481614	0.0471954	0.0469037	0.0460217	0.0455592	0.0447423	0.0447574	0.0444523	0.0438706	0.0437969	0.0432874	0.043293	0.0437342	0.0435719	0.0437766	0.0443927	0.0426196	0.0423648	0.0408612	0.0406516	0.0410559	0.0391662	0.0380819	0.0371701	0.0358888	0.0340015	0.0337716	0.032145	0.0308701	0.0287184	0.0258209	0.0247475	0.0229147	0.0201319	0.0162202
8.91937e+12	0.0466899	0.0459181	0.0460518	0.0464666	0.046924	0.0473966	0.0485595	0.0482029	0.0488168	0.0481046	0.0475801	0.0488472	0.0490078	0.0482701	0.0477958	0.0470141	0.0456548	0.0449793	0.0441527	0.0453445	0.0449807	0.0438122	0.0444506	0.0439443	0.0428782	0.0420914	0.0436108	0.0427255	0.0422744	0.0410149	0.0404913	0.0398581	0.0381165	0.0371803	0.0373312	0.0369618	0.0347016	0.0336586	0.0326909	0.0324691	0.0310367	0.0298133	0.0274519	0.026212	0.0234941	0.0209617	0.0188495	0.0153123	0.0110466
9.02308e+12	0.0486743	0.0497784	0.0507002	0.051003	0.0505703	0.0495263	0.0483221	0.0479134	0.0476679	0.0459528	0.0466278	0.0461736	0.0460531	0.0465381	0.0461225	0.0455938	0.0462499	0.0461086	0.0459018	0.0469722	0.045836	0.0462172	0.045165	0.0437105	0.0441198	0.0436205	0.0430723	0.041893	0.0419235	0.0399373	0.0396168	0.0381742	0.0379886	0.0373693	0.0368888	0.0360272	0.0349968	0.0343591	0.0327617	0.0321574	0.0305256	0.0291853	0.0275306	0.0243605	0.0215162	0.019873	0.0167405	0.0140268	0.0103254
9.12679e+12	0.0471182	0.0473124	0.0469169	0.047471	0.0479874	0.0493256	0.0492848	0.0502721	0.0501431	0.0492824	0.0496788	0.0496621	0.0492477	0.0487208	0.0478174	0.046104	0.046069	0.0454387	0.0447711	0.0453282	0.0456437	0.0449936	0.0442655	0.0439999	0.0435466	0.0440104	0.0432136	0.0424348	0.0414642	0.0394953	0.0377511	0.0378812	0.0390136	0.0382398	0.0374941	0.035132	0.033879	0.0329851	0.0322651	0.0308734	0.0279281	0.0253034	0.0223317	0.0194864	0.0167617	0.0161955	0.0131889	0.00993873	0.00522453
9.23051e+12	0.0450543	0.0462844	0.046516	0.0462392	0.0459845	0.0459435	0.046528	0.0450223	0.0440947	0.0448567	0.0449509	0.0440882	0.0443304	0.0445489	0.0447595	0.0451719	0.0437593	0.0447066	0.0444628	0.0438816	0.0441469	0.0444377	0.0431677	0.0427976	0.0428331	0.0415887	0.0416387	0.0404913	0.0402518	0.039005	0.0378563	0.0360796	0.0354367	0.0338867	0.0332355	0.0320687	0.0322568	0.0314336	0.029542	0.0295102	0.0274907	0.0261242	0.0247148	0.0225608	0.0191992	0.016488	0.0122224	0.00811523	0.00481649
9.33422e+12	0.0463418	0.0466089	0.0472715	0.0482544	0.049142	0.049304	0.0502419	0.0510893	0.0511765	0.049922	0.0499505	0.0488244	0.0481873	0.0476001	0.0479199	0.0474779	0.0463893	0.045535	0.0445972	0.0445195	0.0436907	0.04399	0.0449716	0.0444745	0.0429355	0.0425034	0.0415228	0.0406096	0.0399358	0.0396967	0.0388352	0.0374758	0.036172	0.0346811	0.0339201	0.0324345	0.032134	0.0302915	0.0285686	0.0277371	0.0273005	0.0250815	0.0226898	0.0204353	0.0171601	0.01386	0.00944049	0.00525186	0.000233009
9.43793e+12	0.0470379	0.0471245	0.0465898	0.0471493	0.0472401	0.0483564	0.0488334	0.0482072	0.0481358	0.0486151	0.0482657	0.0478532	0.0481047	0.0471975	0.0465054	0.0456197	0.044316	0.0446233	0.043941	0.0428473	0.0420937	0.0410056	0.0412897	0.0401194	0.0406369	0.0399738	0.0394919	0.038227	0.0379715	0.0370494	0.036818	0.0358139	0.0340288	0.0334265	0.0322389	0.0309805	0.0298635	0.0281761	0.0266744	0.0242388	0.0226692	0.020934	0.0185063	0.0160047	0.0130086	0.0096	0.00509518	-0.000122868	-0.00617636
9.54165e+12	0.0473054	0.048382	0.0483389	0.0481496	0.0470318	0.0486648	0.0485362	0.0483586	0.0480182	0.0481087	0.048062	0.0479094	0.0472364	0.0472215	0.0475585	0.0464006	0.0451422	0.0447666	0.0445037	0.0445244	0.0443132	0.0436161	0.0434371	0.0438556	0.0422118	0.0413888	0.0423134	0.0418923	0.0405003	0.0383242	0.0371483	0.0361661	0.0355076	0.0345092	0.033802	0.0327144	0.0302692	0.0284187	0.0277632	0.0267224	0.0245098	0.0221518	0.0189883	0.0147464	0.0111646	0.00687227	0.00200841	-0.00373337	-0.0103837
9.64536e+12	0.0489213	0.0490481	0.0488896	0.0495747	0.0501599	0.0495028	0.0505888	0.0506259	0.0492863	0.049341	0.0502051	0.0502917	0.0497143	0.0483294	0.0471992	0.0473939	0.0465432	0.0462268	0.0459695	0.0461888	0.0438087	0.0418029	0.0407939	0.0413826	0.0412859	0.0397709	0.0391524	0.0385495	0.0379525	0.0368813	0.0359645	0.0365899	0.0354891	0.0337149	0.0314911	0.0311945	0.0298702	0.0278487	0.0261341	0.0237861	0.0220734	0.0187967	0.015534	0.0116894	0.00847588	0.00326107	-0.00307953	-0.00944582	-0.0166048
9.74908e+12	0.0463696	0.0461838	0.0467617	0.047767	0.0482498	0.0487411	0.0485368	0.0471561	0.0465897	0.0452473	0.0451485	0.044891	0.0439718	0.0438403	0.0430393	0.042794	0.0423433	0.0425099	0.0426662	0.0417338	0.0417364	0.0419819	0.0422977	0.0421093	0.0412092	0.0405461	0.0401501	0.040179	0.0398737	0.0393163	0.0374553	0.0367463	0.0360354	0.0349002	0.0339959	0.0315255	0.0286369	0.0263339	0.0223972	0.0197021	0.0173112	0.0130599	0.00883644	0.00392778	-0.00119612	-0.00491985	-0.00962642	-0.0148389	-0.020388
9.85279e+12	0.0490965	0.0479627	0.0472809	0.0472932	0.0479531	0.0475249	0.0474917	0.047586	0.0482074	0.0472959	0.0479759	0.0479392	0.0477995	0.0476038	0.0471391	0.0473784	0.046695	0.0454572	0.0443525	0.0441417	0.0430024	0.0429892	0.0422688	0.0420291	0.0404179	0.0384993	0.0385666	0.0383294	0.0381192	0.0367592	0.0357467	0.0346041	0.0336972	0.03169	0.0303258	0.0281601	0.0260503	0.0232976	0.0193415	0.0173014	0.0138958	0.0104407	0.00750981	0.00332371	-0.00139742	-0.00700174	-0.0132881	-0.0196023	-0.0267256
9.9565e+12	0.0501487	0.0495278	0.0483838	0.0484136	0.0473819	0.0473103	0.0471478	0.0470422	0.0464205	0.0464828	0.0451635	0.0454112	0.0452968	0.0438745	0.045332	0.0448735	0.0440961	0.0427876	0.0414961	0.0410132	0.0410613	0.0401087	0.0403389	0.0405053	0.0386288	0.0375159	0.0373479	0.0355313	0.0355846	0.0344535	0.0326513	0.0312678	0.0306273	0.0288285	0.0269586	0.0249035	0.0221223	0.0199569	0.0171467	0.0147635	0.0123489	0.0086097	0.00328191	-0.00157425	-0.006518	-0.0119886	-0.0183312	-0.0252923	-0.033013
1.00602e+13	0.0461398	0.0474661	0.0473362	0.0465743	0.0459704	0.0464235	0.0467215	0.0479558	0.0465493	0.0454274	0.0442807	0.0435398	0.0429847	0.0422213	0.0431939	0.0419968	0.0411409	0.040507	0.0406572	0.0413202	0.0415966	0.0404828	0.0398054	0.0404395	0.0386653	0.0376355	0.0366924	0.0346785	0.0339815	0.0317676	0.0310488	0.0298883	0.0281304	0.0262943	0.0245929	0.0223216	0.0198363	0.0175215	0.0145132	0.010662	0.005581	0.00172736	-0.00208853	-0.0081516	-0.014093	-0.0198908	-0.026645	-0.0346065	-0.0434319
1.01639e+13	0.0473021	0.0482201	0.0476964	0.0473393	0.0470461	0.0473832	0.047963	0.0476036	0.046847	0.0459854	0.0459743	0.044788	0.0443184	0.0442471	0.0438799	0.0422646	0.0418869	0.040714	0.0403306	0.0404655	0.0396201	0.0395072	0.038818	0.0383753	0.0387515	0.0390528	0.037979	0.037453	0.036736	0.0355645	0.0339183	0.0320764	0.0309446	0.0288139	0.0260921	0.0226433	0.0199254	0.0172882	0.0137411	0.0100447	0.00646393	0.00185885	-0.00393275	-0.0100583	-0.0167965	-0.023346	-0.0307963	-0.0387427	-0.047554
10267643223748	0.0499055	0.0500785	0.0486818	0.0485172	0.0470287	0.0461968	0.0460768	0.0456673	0.0445562	0.0451709	0.0445823	0.0436958	0.0433074	0.042314	0.0428429	0.0422936	0.0413124	0.0408403	0.0406833	0.0399158	0.0393897	0.0389508	0.0388579	0.0381693	0.0370646	0.0370413	0.036739	0.0351217	0.0336942	0.0312001	0.0301822	0.0277456	0.0252506	0.0232649	0.0209668	0.0186661	0.015992	0.0135139	0.00936186	0.00570656	0.00120713	-0.00351546	-0.00899483	-0.0152101	-0.0214644	-0.0289325	-0.0375528	-0.0463994	-0.0555602
1.03714e+13	0.0446908	0.0444323	0.0441523	0.04357	0.0423531	0.0425604	0.0440079	0.0438383	0.0443678	0.0441922	0.0439437	0.0448455	0.0444994	0.0439278	0.0439036	0.0433601	0.0420476	0.0412108	0.0406662	0.0419073	0.0401688	0.0395295	0.0388094	0.0390086	0.0387858	0.0375891	0.0364423	0.0343521	0.0316464	0.0293377	0.0289567	0.0261086	0.024317	0.0211685	0.0190125	0.0161271	0.0133669	0.0102932	0.00748974	0.00185014	-0.00444311	-0.00947481	-0.01532	-0.0216096	-0.0303378	-0.0375972	-0.0452373	-0.0540182	-0.0637254
[truncated: 301 more columns]

## Sheet: fig.3c
X1	Y1	X2	Y2
-12.4456	0.17851	-10.3714	0.50178
-12.3419	0.18585	-10.2676	0.4974
-12.2382	0.18841	-10.1639	0.50203
-12.1345	0.18733	-10.0602	0.51285
-12.0308	0.19103	-9.9565	0.50902
-11.9271	0.18967	-9.85279	0.52187
-11.8233	0.1903	-9.74908	0.51725
-11.7196	0.1874	-9.64536	0.51672
-11.6159	0.18764	-9.54165	0.5268
-11.5122	0.19006	-9.43793	0.52677
-11.4085	0.1936	-9.33422	0.53401
-11.3048	0.19332	-9.23051	0.53705
-11.2011	0.18923	-9.12679	0.53688
-11.0974	0.18836	-9.02308	0.53873
-10.9936	0.18831	-8.91937	0.54024
-10.8899	0.18441	-8.81565	0.53703
-10.7862	0.18534	-8.71194	0.54744
-10.6825	0.18903	-8.60823	0.55023
-10.5788	0.1837	-8.50451	0.55824
-10.4751	0.17942	-8.4008	0.55242
-10.3714	0.18476	-8.29709	0.55665
-10.2676	0.19089	-8.19337	0.56797
-10.1639	0.19651	-8.08966	0.57454
-10.0602	0.1945	-7.98594	0.58013
-9.9565	0.20079	-7.88223	0.58905
-9.85279	0.22343	-7.77852	0.60456
-9.74908	0.24876	-7.6748	0.63176
-9.64536	0.274	-7.57109	0.65571
-9.54165	0.32153	-7.46738	0.68754
-9.43793	0.38824	-7.36366	0.7448
-9.33422	0.46032	-7.25995	0.79271
-9.23051	0.53676	-7.15624	0.83852
-9.12679	0.62552	-7.05252	0.87324
-9.02308	0.69502	-6.94881	0.89779
-8.91937	0.74865	-6.8451	0.91433
-8.81565	0.79079	-6.74138	0.93202
-8.71194	0.81927	-6.63767	0.94427
-8.60823	0.82918	-6.53395	0.95156
-8.50451	0.83793	-6.43024	0.96292
-8.4008	0.84325	-6.32653	0.97417
-8.29709	0.8484	-6.22281	0.9762
-8.19337	0.85299	-6.1191	0.98826
-8.08966	0.85847	-6.01539	0.9836
-7.98594	0.8678	-5.91167	0.99397
-7.88223	0.87074	-5.80796	0.9942
-7.77852	0.8725	-5.70425	0.98886
-7.6748	0.88279	-5.60053	0.99646
-7.57109	0.88822	-5.49682	1
-7.46738	0.89842	-5.39311	0.99677
-7.36366	0.90392	-5.28939	0.99661
-7.25995	0.90661	-5.18568	0.97992
-7.15624	0.92125	-5.08196	0.98848
-7.05252	0.9251	-4.97825	0.98866
-6.94881	0.94041	-4.87454	0.98131
-6.8451	0.94538	-4.77082	0.98088
-6.74138	0.95274	-4.66711	0.98439
-6.63767	0.96053	-4.5634	0.97386
-6.53395	0.96917	-4.45968	0.9791
-6.43024	0.97503	-4.35597	0.96116
-6.32653	0.97907	-4.25226	0.97727
-6.22281	0.98042	-4.14854	0.97877
-6.1191	0.98846	-4.04483	0.96862
-6.01539	0.98876	-3.94112	0.97173
-5.91167	0.98468	-3.8374	0.97885
-5.80796	0.9942	-3.73369	0.96459
-5.70425	0.99113	-3.62997	0.97255
-5.60053	0.99218	-3.52626	0.98521
-5.49682	0.99397	-3.42255	0.97117
-5.39311	0.99351	-3.31883	0.97826
-5.28939	0.99272	-3.21512	0.96551
-5.18568	1	-3.11141	0.9766
-5.08196	0.98948	-3.00769	0.9814
-4.97825	0.98946	-2.90398	--
-4.87454	0.99354	-2.80027	--
-4.77082	0.98316	-2.69655	--
-4.66711	0.98338	-2.59284	--
-4.5634	0.98541	-2.48913	--
-4.45968	0.97762	-2.38541	--
-4.35597	0.97919	-2.2817	--
-4.25226	0.98382	-2.17798	--
-4.14854	0.98417	-2.07427	--
-4.04483	0.97311	-1.97056	--
-3.94112	0.97235	-1.86684	--
-3.8374	0.97669	-1.76313	--
-3.73369	0.96148	-1.65942	--
-3.62997	0.96559	-1.5557	--
-3.52626	0.96611	-1.45199	--
-3.42255	0.95962	-1.34828	--
-3.31883	0.96233	-1.24456	--
-3.21512	0.96639	-1.14085	--
-3.11141	0.95731	-1.03714	--
-3.00769	0.96769	-0.93342	--
-2.90398	--	-0.82971	--
-2.80027	--	-0.72599	--
-2.69655	--	-0.62228	--
-2.59284	--	-0.51857	--
-2.48913	--	-0.41485	--
-2.38541	--	-0.31114	--
-2.2817	--	-0.20743	--
-2.17798	--	-0.10371	--
-2.07427	--	-3.68465e-14	--
-1.97056	--	0.10371	--
-1.86684	--	0.20743	--
-1.76313	--	0.31114	--
-1.65942	--	0.41485	--
-1.5557	--	0.51857	--
-1.45199	--	0.62228	--
-1.34828	--	0.72599	--
-1.24456	--	0.82971	--
-1.14085	--	0.93342	--
-1.03714	--	1.03714	--
-0.93342	--	1.14085	--
-0.82971	--	1.24456	--
-0.72599	--	1.34828	--
-0.62228	--	1.45199	--
-0.51857	--	1.5557	--
-0.41485	--	1.65942	--
-0.31114	--	1.76313	--
-0.20743	--	1.86684	--
-0.10371	--	1.97056	--
-4.42158e-14	--	2.07427	--
0.10371	--	2.17798	--
0.20743	--	2.2817	--
0.31114	--	2.38541	--
0.41485	--	2.48913	--
0.51857	--	2.59284	--
0.62228	--	2.69655	--
0.72599	--	2.80027	--
0.82971	--	2.90398	--
0.93342	--	3.00769	--
1.03714	--	3.11141	--
1.14085	--	3.21512	--
1.24456	--	3.31883	--
1.34828	--	3.42255	--
1.45199	--	3.52626	--
1.5557	--	3.62997	--
1.65942	--	3.73369	--
1.76313	--	3.8374	--
1.86684	--	3.94112	--
1.97056	--	4.04483	--
2.07427	--	4.14854	--
2.17798	--	4.25226	--
2.2817	--	4.35597	--
2.38541	--	4.45968	--
2.48913	--	4.5634	--
2.59284	--	4.66711	--
2.69655	--	4.77082	--
2.80027	--	4.87454	--
2.90398	--	4.97825	--
3.00769	--	5.08196	--
3.11141	--	5.18568	--
3.21512	--	5.28939	--
3.31883	--	5.39311	--
3.42255	--	5.49682	--
3.52626	--	5.60053	--
3.62997	--	5.70425	--
3.73369	--	5.80796	--
3.8374	--	5.91167	--
3.94112	--	6.01539	--
4.04483	--	6.1191	--
4.14854	--	6.22281	--
4.25226	--	6.32653	--
4.35597	--	6.43024	--
4.45968	--	6.53395	--
4.5634	--	6.63767	--
4.66711	--	6.74138	--
4.77082	--	6.8451	--
4.87454	--	6.94881	--
4.97825	--	7.05252	--
5.08196	--	7.15624	--
5.18568	--	7.25995	--
5.28939	--	7.36366	--
5.39311	--	7.46738	--
5.49682	--	7.57109	--
5.60053	--	7.6748	--
5.70425	--	7.77852	--
5.80796	--	7.88223	--
5.91167	--	7.98594	--
6.01539	--	8.08966	--
6.1191	--	8.19337	--
6.22281	--	8.29709	--
6.32653	--	8.4008	--
6.43024	--	8.50451	--
6.53395	--	8.60823	--
6.63767	--	8.71194	--
6.74138	--	8.81565	--
6.8451	--	8.91937	--
6.94881	--	9.02308	--
7.05252	--	9.12679	--
7.15624	--	9.23051	--
7.25995	--	9.33422	--
7.36366	--	9.43793	--
7.46738	--	9.54165	--
7.57109	--	9.64536	--
7.6748	--	9.74908	--
7.77852	--	9.85279	--
7.88223	--	9.9565	--
7.98594	--	10.0602	--
8.08966	--	10.1639	--
8.19337	--	10.2676	--
8.29709	--	10.3714	--
8.4008	--	--	--
8.50451	--	--	--
8.60823	--	--	--
8.71194	--	--	--
8.81565	--	--	--
8.91937	--	--	--
9.02308	--	--	--
9.12679	--	--	--
9.23051	--	--	--
9.33422	--	--	--
9.43793	--	--	--
9.54165	--	--	--
9.64536	--	--	--
9.74908	--	--	--
9.85279	--	--	--
9.9565	--	--	--
10.0602	--	--	--
10.1639	--	--	--
10.2676	--	--	--
10.3714	--	--	--
10.4751	--	--	--
10.5788	--	--	--
10.6825	--	--	--
10.7862	--	--	--
10.8899	--	--	--
10.9936	--	--	--
11.0974	--	--	--
11.2011	--	--	--
11.3048	--	--	--
11.4085	--	--	--
11.5122	--	--	--
11.6159	--	--	--
11.7196	--	--	--
11.8233	--	--	--
[truncated: 6 more rows]

## Sheet: fig.3d
0	1.6302	1.63048	1.63075	1.63103	1.6313	1.63158	1.63185	1.63213	1.63241	1.63268	1.63296	1.63324	1.63351	1.63379	1.63407	1.63434	1.63462	1.6349	1.63517	1.63545	1.63573	1.63601	1.63628	1.63656	1.63684	1.63712	1.63739	1.63767	1.63795	1.63823	1.63851	1.63878	1.63906	1.63934	1.63962	1.6399	1.64018	1.64046	1.64074	1.64101	1.64129	1.64157	1.64185	1.64213	1.64241	1.64269	1.64297	1.64325	1.64353
[truncated: 161 more rows]
[truncated: 327 more columns]

[truncated: 4 more sheets: fig.4a, fig.4c, fig.5a, fig.5c]
